# Supplementary material for: On the identity of Chamaedrilus glandulosus (Michaelsen, 1888) (Clitellata, Enchytraeidae), with the description of a new species
Source: Zookeys. 2015 Apr 30;(501):1–14. doi: 10.3897/zookeys.501.9279 (PMC4432316; doi:10.3897/zookeys.501.9279)
Supplement: XML Treatment for Chamaedrilus glandulosus [file zookeys.501.9279-treatment1.xml]

<!DOCTYPE tp:taxon-treatment
  PUBLIC "-//TaxonX//DTD Taxonomic Treatment Publishing DTD v0 20100105//EN" "tax-treatment-NSO.dtd">
<tp:taxon-treatment xmlns:tp="http://www.plazi.org/taxpub"><tp:treatment-meta><kwd-group><label>Taxon classification</label><kwd><named-content content-type="kingdom">Animalia</named-content></kwd><kwd><named-content content-type="order">Enchytraeida</named-content></kwd><kwd><named-content content-type="family">Enchytraeidae</named-content></kwd></kwd-group><mixed-citation publication-type="journal"><person-group><name><surname>Martinsson</surname><given-names>Svante</given-names></name><name><surname>Rota</surname><given-names>Emilia</given-names></name><name><surname>Erséus</surname><given-names>Christer</given-names></name></person-group><article-title>On the identity of <italic><tp:taxon-name><tp:taxon-name-part taxon-name-part-type="genus">Chamaedrilus</tp:taxon-name-part> <tp:taxon-name-part taxon-name-part-type="species">glandulosus</tp:taxon-name-part></tp:taxon-name></italic> (Michaelsen, 1888) (<tp:taxon-name><tp:taxon-name-part taxon-name-part-type="class">Clitellata</tp:taxon-name-part></tp:taxon-name>, <tp:taxon-name><tp:taxon-name-part taxon-name-part-type="family">Enchytraeidae</tp:taxon-name-part></tp:taxon-name>), with the description of a new species</article-title><source>Zookeys</source><day>30</day><month>4</month><year>2015</year><volume>2015</volume><issue>501</issue><fpage>1</fpage><lpage>14</lpage><pub-id pub-id-type="doi">10.3897/zookeys.501.9279</pub-id></mixed-citation></tp:treatment-meta><tp:nomenclature><tp:taxon-name>
                        <tp:taxon-name-part taxon-name-part-type="genus">Chamaedrilus</tp:taxon-name-part>
                        <tp:taxon-name-part taxon-name-part-type="species">glandulosus</tp:taxon-name-part>
                    </tp:taxon-name><tp:taxon-authority>(Michaelsen, 1888)</tp:taxon-authority><tp:taxon-status xmlns:xlink="http://www.w3.org/1999/xlink" xlink:type="simple">sensu stricto</tp:taxon-status><xref ref-type="fig" rid="F2">Fig. 2</xref><tp:nomenclature-citation-list><tp:nomenclature-citation><tp:taxon-name><tp:taxon-name-part taxon-name-part-type="genus">Pachydrilus</tp:taxon-name-part> <tp:taxon-name-part taxon-name-part-type="species">sphagnetorum</tp:taxon-name-part> <tp:taxon-name-part taxon-name-part-type="infraspecific-rank">var.</tp:taxon-name-part> <tp:taxon-name-part taxon-name-part-type="variety">glandulosus</tp:taxon-name-part></tp:taxon-name><comment> Michaelsen, 1888: 490, plate 23, fig. 2a–c.</comment></tp:nomenclature-citation><tp:nomenclature-citation><tp:taxon-name><tp:taxon-name-part taxon-name-part-type="genus">Marionia</tp:taxon-name-part> <tp:taxon-name-part taxon-name-part-type="species">sphagnetorum</tp:taxon-name-part> <tp:taxon-name-part taxon-name-part-type="infraspecific-rank">var.</tp:taxon-name-part> <tp:taxon-name-part taxon-name-part-type="variety">glandulosa</tp:taxon-name-part></tp:taxon-name><comment>; Michaelsen 1889: 29.</comment></tp:nomenclature-citation><tp:nomenclature-citation><tp:taxon-name><tp:taxon-name-part taxon-name-part-type="genus">Marionina</tp:taxon-name-part> <tp:taxon-name-part taxon-name-part-type="species">glandulosa</tp:taxon-name-part></tp:taxon-name><comment>; <xref ref-type="bibr" rid="B15">Michaelsen 1900</xref>: 74.</comment></tp:nomenclature-citation><tp:nomenclature-citation><tp:taxon-name><tp:taxon-name-part taxon-name-part-type="genus">Chamaedrilus</tp:taxon-name-part> <tp:taxon-name-part taxon-name-part-type="species">glandulosus</tp:taxon-name-part></tp:taxon-name><comment>; <xref ref-type="bibr" rid="B9">Friend 1919</xref>: 174, partim.</comment></tp:nomenclature-citation><tp:nomenclature-citation><tp:taxon-name><tp:taxon-name-part taxon-name-part-type="genus">Enchytraeoides</tp:taxon-name-part> <tp:taxon-name-part taxon-name-part-type="species">glandulosa</tp:taxon-name-part></tp:taxon-name><comment>; <xref ref-type="bibr" rid="B2">von Bülow 1955</xref>: 257.</comment></tp:nomenclature-citation><tp:nomenclature-citation><tp:taxon-name><tp:taxon-name-part taxon-name-part-type="genus">Cognettia</tp:taxon-name-part> <tp:taxon-name-part taxon-name-part-type="species">glandulosa</tp:taxon-name-part></tp:taxon-name><comment>; <xref ref-type="bibr" rid="B16">Nielsen and Christensen 1959</xref>: 43, fig. 30, partim; <xref ref-type="bibr" rid="B23">Schmelz and Collado 2010</xref>: 79, partim.</comment></tp:nomenclature-citation><tp:nomenclature-citation><tp:taxon-name><tp:taxon-name-part taxon-name-part-type="genus">Cognettia</tp:taxon-name-part> <tp:taxon-name-part taxon-name-part-type="species">glandulosa</tp:taxon-name-part></tp:taxon-name><comment> B; <xref ref-type="bibr" rid="B11">Martinsson and Erséus 2014</xref>.</comment></tp:nomenclature-citation></tp:nomenclature-citation-list></tp:nomenclature><tp:treatment-sec sec-type="Lectotype"><title>Lectotype.</title><p>ZMUH V 429a, mature anterior part, in alcohol, leg. W. Michaelsen, date not given (before 1888).</p></tp:treatment-sec><tp:treatment-sec sec-type="Type locality"><title>Type locality.</title><p><bold>GERMANY: Hamburg</bold>, banks of Bille River, in detritus (“<italic>Billeufer, im Detritus</italic>”) (<named-content xmlns:xlink="http://www.w3.org/1999/xlink" content-type="dwc:verbatimCoordinates" xlink:type="simple">N 53.54°, E 10.09°</named-content>).</p></tp:treatment-sec><tp:treatment-sec sec-type="Paralectotype"><title>Paralectotype.</title><p>ZMUH V 429b, immature specimen, in alcohol; same collection data as for lectotype.</p></tp:treatment-sec><tp:treatment-sec sec-type="Additional type material"><title>Additional type material</title><p><bold>(not studied). Paralectotypes</bold> ZMUH V 429b, 8 specimens in alcohol, same collection data as for lectotype.</p></tp:treatment-sec><tp:treatment-sec sec-type="Other material"><title>Other material.</title><p>See Table <xref ref-type="table" rid="T1">1</xref>. In total 15 specimens, of which 1 from Finland, one from Norway and 13 from Sweden (whereof one mature and three submature). All specimens except one are DNA barcoded (Table <xref ref-type="table" rid="T1">1</xref>).</p></tp:treatment-sec><tp:treatment-sec sec-type="Diagnosis"><title>Diagnosis.</title><p>Can be separated from all other European species of <italic><tp:taxon-name><tp:taxon-name-part taxon-name-part-type="genus">Chamaedrilus</tp:taxon-name-part></tp:taxon-name></italic> except <italic><tp:taxon-name><tp:taxon-name-part taxon-name-part-type="genus">Chamaedrilus</tp:taxon-name-part> <tp:taxon-name-part taxon-name-part-type="species">varisetosus</tp:taxon-name-part></tp:taxon-name></italic> by its unique combination of 2–4 pairs of well-developed secondary pharyngeal glands, two chaetae per lateral bundle in preclitellar segments, and three chaetae in all other bundles, spermathecae with comparatively long ectal ducts, and genitalia shifted forward 3–4 segments (in relation to normal placement in <tp:taxon-name><tp:taxon-name-part taxon-name-part-type="family">Enchytraeidae</tp:taxon-name-part></tp:taxon-name>). No characters completely separate this species from <italic><tp:taxon-name><tp:taxon-name-part taxon-name-part-type="genus">Chamaedrilus</tp:taxon-name-part> <tp:taxon-name-part taxon-name-part-type="species">varisetosus</tp:taxon-name-part></tp:taxon-name></italic> sp. n., but specimens of <italic><tp:taxon-name><tp:taxon-name-part taxon-name-part-type="genus">Chamaedrilus</tp:taxon-name-part> <tp:taxon-name-part taxon-name-part-type="species">glandulosus</tp:taxon-name-part></tp:taxon-name></italic> are usually larger and have only two chaetae in the lateral bundles of preclitellar segments, whereas <italic><tp:taxon-name><tp:taxon-name-part taxon-name-part-type="genus">Chamaedrilus</tp:taxon-name-part> <tp:taxon-name-part taxon-name-part-type="species">varisetosus</tp:taxon-name-part></tp:taxon-name></italic> usually has three chaetae in lateral bundles of III-V. Furthermore, <italic><tp:taxon-name><tp:taxon-name-part taxon-name-part-type="genus">Chamaedrilus</tp:taxon-name-part> <tp:taxon-name-part taxon-name-part-type="species">glandulosus</tp:taxon-name-part></tp:taxon-name></italic> is found in aquatic habitats only (i.e. submerged under water for most of the time), whereas <italic><tp:taxon-name><tp:taxon-name-part taxon-name-part-type="genus">Chamaedrilus</tp:taxon-name-part> <tp:taxon-name-part taxon-name-part-type="species">varisetosus</tp:taxon-name-part></tp:taxon-name></italic> is found in both aquatic and terrestrial habitats; so far we have not found them occurring together.</p></tp:treatment-sec><tp:treatment-sec sec-type="Description"><title>Description.</title><p>EXTERNAL CHARACTERS: Size: length of 20 anteriormost segments 3.49-6.68 mm, mean 4.55±0.87 (n=11); body width in XII 0.24–0.56 mm, mean 0.42±0.10 (n = 14). Chaetae sigmoid without nodulus, 60–100 µm long, chaetal formula 2,(3)-3:3-3, with 3 lateral chaetae per bundle from VII-IX; in sexually mature specimens, ventral chaetae, or both ventral and lateral chaetae, missing in the segment bearing male pores (VIII or IX). In the sexually mature and submature specimens examined, clitellum poorly developed.</p><p>INTERNAL CHARACTERS: Brain concave posteriorly, 160–210 µm long. Pharyngeal glands 3–4 primary pairs; 2–4 pairs of well-developed secondary glands (Fig. <xref ref-type="fig" rid="F2">2A</xref>), secondary glands behind the first pair of primary glands sometimes missing. Dorsal blood vessel arising in XVI–XX. First pair of nephridia present at 7/8–8/9; nephridia with efferent duct originating antero-ventrally, close to septum; anteseptale consisting of funnel only; postseptale elongate (Fig. <xref ref-type="fig" rid="F2">2C–D</xref>). Chloragogen cells granulated; 35–55 µm long. Coelomocytes granulated, round to oval, 25–30 µm long.</p><fig id="F2" position="float" orientation="portrait"><label>Figure 2.</label><caption><p><italic><tp:taxon-name><tp:taxon-name-part taxon-name-part-type="genus">Chamaedrilus</tp:taxon-name-part> <tp:taxon-name-part taxon-name-part-type="species">glandulosus</tp:taxon-name-part></tp:taxon-name></italic> (Michaelsen, 1888) sensu stricto. <bold>A</bold> Anterior part of body (immature specimen) in lateral view, indicating chaetal distribution and the size, shape and number of pharyngeal glands <bold>B</bold> Sperm funnel, ental tract of vas deferens and penial bulb, to show their relative size proportions <bold>C</bold> Nephridium at septum 8/9, lateral view <bold>D</bold> Nephridium at septum 10/11, lateral view <bold>E</bold> Spermatheca <bold>F</bold> Spermatheca redrawn from <xref ref-type="bibr" rid="B14">Michaelsen (1888)</xref>. Abbreviations: eg = ectal gland; pb = penial bulb; sa = spermathecal ampulla; sd = spermathecal duct; sf = sperm funnel. Scale bars: 200 µm (<bold>A</bold>); 50 µm (<bold>B–E</bold>).</p></caption><graphic xmlns:xlink="http://www.w3.org/1999/xlink" xlink:href="zookeys-501-001-g002.jpg" position="float" orientation="portrait" xlink:type="simple" id="oo_42903.jpg"/></fig><p>Seminal vesicle distinct and unpaired in one specimen (CE18516), poorly developed in all other mature or submature specimens. Other genitalia paired. Sperm funnel about 200 µm long, tapering, 25 µm wide basally, 50 µm wide proximally; collar 55–60 µm wide. Spermatozoa on collar in a few mature/submature worms. Vas deferens long, simple, with several loops, about 12 µm wide. Penial bulb poorly developed, about 25 µm wide, 60–65 µm long (Fig. <xref ref-type="fig" rid="F2">2B</xref>). Male pores in VIII or IX. Spermathecae paired; pores located slightly below lateral chaetae; ectal duct smooth, 240 µm long, about 17 µm wide; ectal gland 35–40 µm in diameter; ampulla oval, about 150 µm long, not attached to oesophagus (Fig. <xref ref-type="fig" rid="F2">2E</xref>); sperm in ampulla of lectotype only. Spermathecae confined to V or entering into VI.</p></tp:treatment-sec><tp:treatment-sec sec-type="Habitat and distribution"><title>Habitat and distribution.</title><p>Occurs in freshwater habitats, in sand and gravel bottoms in lakes and small streams, and climbing on vegetation and dead wood in water. Barcoded specimens document occurrence in Finland, Germany, Norway and Sweden, but the species is probably more widely distributed, not only in Europe. For instance, <italic><tp:taxon-name><tp:taxon-name-part taxon-name-part-type="genus">Chamaedrilus</tp:taxon-name-part> <tp:taxon-name-part taxon-name-part-type="species">glandulosus</tp:taxon-name-part></tp:taxon-name></italic> s. l. has also been reported from North America: the records by <xref ref-type="bibr" rid="B17">Nurminen (1973)</xref> and <xref ref-type="bibr" rid="B10">Healy (1996)</xref> are insufficiently described and cannot even tentatively be assigned to any of the two species, and the records by Schlaghamerský (2013) and <xref ref-type="bibr" rid="B22">Schlaghamerský et al. (2014)</xref> are likely to be <italic><tp:taxon-name><tp:taxon-name-part taxon-name-part-type="genus">Chamaedrilus</tp:taxon-name-part> <tp:taxon-name-part taxon-name-part-type="species">varisetosus</tp:taxon-name-part></tp:taxon-name></italic>, see under Habitat and distribution for that species.</p></tp:treatment-sec><tp:treatment-sec sec-type="Biology"><title>Biology.</title><p>Seems to reproduce mainly parthenogenetically; specimens with developing genitalia are found from June to July (Sweden).</p></tp:treatment-sec><tp:treatment-sec sec-type="Remarks"><title>Remarks.</title><p><xref ref-type="bibr" rid="B14">Michaelsen (1888</xref>; <xref ref-type="bibr" rid="B15">1900</xref>) described this species as sturdier than <!--PageBreak--><italic><tp:taxon-name><tp:taxon-name-part taxon-name-part-type="genus">Chamaedrilus</tp:taxon-name-part> <tp:taxon-name-part taxon-name-part-type="species">sphagnetorum</tp:taxon-name-part></tp:taxon-name></italic>, with 2 chaetae per preclitellar lateral bundle and three chaetae in all other bundles. This together with the fact that Michaelsen’s type material was collected at an aquatic site makes us confident that our new material is conspecific with Michaelsen’s species. <xref ref-type="bibr" rid="B14">Michaelsen (1888)</xref> described the spermathecae <italic>in vivo</italic> as very long (“they often project, in spite of much meandering, up to the segment VII”) and the ampullae to consist each of an ectal enlargement followed by a long connecting tube and an expanded ental chamber (Fig. <xref ref-type="fig" rid="F2">2F</xref>). In our new material the spermathecae seem to be either not fully developed or much contracted after fixation: they show simple oval ampullae, not differentiated into ectal and ental compartments. In the mature lectotype we can only follow the spermathecae to what we interpret as the ampullar ectal enlargement. <italic><tp:taxon-name><tp:taxon-name-part taxon-name-part-type="genus">Chamaedrilus</tp:taxon-name-part> <tp:taxon-name-part taxon-name-part-type="species">glandulosus</tp:taxon-name-part></tp:taxon-name></italic> is larger than <italic><tp:taxon-name><tp:taxon-name-part taxon-name-part-type="genus">Chamaedrilus</tp:taxon-name-part> <tp:taxon-name-part taxon-name-part-type="species">varisetosus</tp:taxon-name-part></tp:taxon-name></italic> described below. Both the length of the 20 anteriormost segments (P = 1.5E-5) and the width in segment XII (P = 5.5E-5) differ significantly between the two species (Fig. <xref ref-type="fig" rid="F1">1</xref>).</p><p>This species is represented in BOLD by BIN: <ext-link xmlns:xlink="http://www.w3.org/1999/xlink" ext-link-type="uri" xlink:href="http://boldsystems.org/index.php/Public_BarcodeCluster?clusteruri=BOLD:AAT8923" xlink:type="simple">AAT8923</ext-link>.</p></tp:treatment-sec><tp:treatment-sec><!--Section generated to contain objects referenced in tp:taxon-treatment.--><table-wrap id="T1" position="float" orientation="portrait"><label>Table 1.</label><caption><p>List of material included in this study, with specimen identification numbers, voucher numbers, collection data, GPS coordinates, and GenBank accession numbers for COI barcodes. Voucher numbers in bold indicate type specimens, barcode numbers in bold are newly generated sequences. Locality data are given in the form: country, province, municipality and locality; GPS coordinates are given as decimal degrees. CZ = Czech Republic, FIN = Finland, GER = Germany, NOR = Norway, SWE = Sweden.</p></caption><table rules="all"><tbody><tr><th rowspan="2" colspan="1">Species</th><th rowspan="2" colspan="1">Spm. nos.</th><th rowspan="2" colspan="1">Museum voucher nos.</th><th rowspan="2" colspan="1">Sexual maturity</th><th rowspan="2" colspan="1">Collection locality</th><th rowspan="1" colspan="2">Coordinates</th><th rowspan="2" colspan="1">Leg.</th><th rowspan="2" colspan="1">Coll. date</th><th rowspan="2" colspan="1">Barcode Acc. nos.</th></tr><tr><th rowspan="1" colspan="1">N</th><th rowspan="1" colspan="1">E</th></tr><tr><td rowspan="1" colspan="1"><italic><tp:taxon-name><tp:taxon-name-part taxon-name-part-type="genus">Chamaedrilus</tp:taxon-name-part> <tp:taxon-name-part taxon-name-part-type="species">glandulosus</tp:taxon-name-part></tp:taxon-name></italic></td><td rowspan="1" colspan="1"/><td rowspan="1" colspan="1"><bold>ZMUH V 429a</bold></td><td rowspan="1" colspan="1">mature</td><td rowspan="1" colspan="1"><bold>GER. Hamburg</bold>, Hamburg, Bille River bank</td><td rowspan="1" colspan="1"><named-content xmlns:xlink="http://www.w3.org/1999/xlink" content-type="dwc:verbatimLatitude" xlink:type="simple">53.54</named-content></td><td rowspan="1" colspan="1"><named-content xmlns:xlink="http://www.w3.org/1999/xlink" content-type="dwc:verbatimLongitude" xlink:type="simple">10.09</named-content></td><td rowspan="1" colspan="1">W. Michaelsen</td><td rowspan="1" colspan="1">Pre 1888</td><td rowspan="1" colspan="1">-</td></tr><tr><td rowspan="1" colspan="1"><italic><tp:taxon-name><tp:taxon-name-part taxon-name-part-type="genus">Chamaedrilus</tp:taxon-name-part> <tp:taxon-name-part taxon-name-part-type="species">glandulosus</tp:taxon-name-part></tp:taxon-name></italic></td><td rowspan="1" colspan="1"/><td rowspan="1" colspan="1"><bold>ZMUH V 429b</bold></td><td rowspan="1" colspan="1">immature</td><td rowspan="1" colspan="1"><bold>GER. Hamburg</bold>, Hamburg, Bille River bank</td><td rowspan="1" colspan="1"><named-content xmlns:xlink="http://www.w3.org/1999/xlink" content-type="dwc:verbatimLatitude" xlink:type="simple">53.54</named-content></td><td rowspan="1" colspan="1"><named-content xmlns:xlink="http://www.w3.org/1999/xlink" content-type="dwc:verbatimLongitude" xlink:type="simple">10.09</named-content></td><td rowspan="1" colspan="1">W. Michaelsen</td><td rowspan="1" colspan="1">Pre 1888</td><td rowspan="1" colspan="1">-</td></tr><tr><td rowspan="1" colspan="1"><italic><tp:taxon-name><tp:taxon-name-part taxon-name-part-type="genus">Chamaedrilus</tp:taxon-name-part> <tp:taxon-name-part taxon-name-part-type="species">glandulosus</tp:taxon-name-part></tp:taxon-name></italic></td><td rowspan="1" colspan="1">CE2011</td><td rowspan="1" colspan="1">SMNH133613</td><td rowspan="1" colspan="1">immature</td><td rowspan="1" colspan="1"><bold>SWE. Västergötland</bold>, Vårgårda, Lången Lake littoral</td><td rowspan="1" colspan="1"><named-content xmlns:xlink="http://www.w3.org/1999/xlink" content-type="dwc:verbatimLatitude" xlink:type="simple">57.9973</named-content></td><td rowspan="1" colspan="1"><named-content xmlns:xlink="http://www.w3.org/1999/xlink" content-type="dwc:verbatimLongitude" xlink:type="simple">12.5868</named-content></td><td rowspan="1" colspan="1">C. Erséus</td><td rowspan="1" colspan="1">Jun 30 2006</td><td rowspan="1" colspan="1"><ext-link xmlns:xlink="http://www.w3.org/1999/xlink" ext-link-type="gen" xlink:href="KF672372" xlink:type="simple">KF672372</ext-link></td></tr><tr><td rowspan="1" colspan="1"><italic><tp:taxon-name><tp:taxon-name-part taxon-name-part-type="genus">Chamaedrilus</tp:taxon-name-part> <tp:taxon-name-part taxon-name-part-type="species">glandulosus</tp:taxon-name-part></tp:taxon-name></italic></td><td rowspan="1" colspan="1">CE2841</td><td rowspan="1" colspan="1">SMNH133614</td><td rowspan="1" colspan="1">immature</td><td rowspan="1" colspan="1"><bold>SWE. Öland</bold>, Borgholm, Räpplinge, stream</td><td rowspan="1" colspan="1"><named-content xmlns:xlink="http://www.w3.org/1999/xlink" content-type="dwc:verbatimLatitude" xlink:type="simple">56.8195</named-content></td><td rowspan="1" colspan="1"><named-content xmlns:xlink="http://www.w3.org/1999/xlink" content-type="dwc:verbatimLongitude" xlink:type="simple">16.9444</named-content></td><td rowspan="1" colspan="1">A. Ansebo, L. Matamoros &amp; C. Erséus</td><td rowspan="1" colspan="1">Jun 13 2007</td><td rowspan="1" colspan="1"><ext-link xmlns:xlink="http://www.w3.org/1999/xlink" ext-link-type="gen" xlink:href="KF672374" xlink:type="simple">KF672374</ext-link></td></tr><tr><td rowspan="1" colspan="1"><italic><tp:taxon-name><tp:taxon-name-part taxon-name-part-type="genus">Chamaedrilus</tp:taxon-name-part> <tp:taxon-name-part taxon-name-part-type="species">glandulosus</tp:taxon-name-part></tp:taxon-name></italic></td><td rowspan="1" colspan="1">CE2887</td><td rowspan="1" colspan="1">SMNH133615</td><td rowspan="1" colspan="1">submature</td><td rowspan="1" colspan="1"><bold>SWE. Södermanland</bold>, Vingåker, Låttern Lake littoral</td><td rowspan="1" colspan="1"><named-content xmlns:xlink="http://www.w3.org/1999/xlink" content-type="dwc:verbatimLatitude" xlink:type="simple">59.0854</named-content></td><td rowspan="1" colspan="1"><named-content xmlns:xlink="http://www.w3.org/1999/xlink" content-type="dwc:verbatimLongitude" xlink:type="simple">16.0426</named-content></td><td rowspan="1" colspan="1">C. Erséus</td><td rowspan="1" colspan="1">Jul 30 2007</td><td rowspan="1" colspan="1"><ext-link xmlns:xlink="http://www.w3.org/1999/xlink" ext-link-type="gen" xlink:href="KF672375" xlink:type="simple">KF672375</ext-link></td></tr><tr><td rowspan="1" colspan="1"><italic><tp:taxon-name><tp:taxon-name-part taxon-name-part-type="genus">Chamaedrilus</tp:taxon-name-part> <tp:taxon-name-part taxon-name-part-type="species">glandulosus</tp:taxon-name-part></tp:taxon-name></italic></td><td rowspan="1" colspan="1">CE2888</td><td rowspan="1" colspan="1">SMNH133616</td><td rowspan="1" colspan="1">submature</td><td rowspan="1" colspan="1"><bold>SWE. Södermanland</bold>, Vingåker, Låttern Lake littoral</td><td rowspan="1" colspan="1"><named-content xmlns:xlink="http://www.w3.org/1999/xlink" content-type="dwc:verbatimLatitude" xlink:type="simple">59.0854</named-content></td><td rowspan="1" colspan="1"><named-content xmlns:xlink="http://www.w3.org/1999/xlink" content-type="dwc:verbatimLongitude" xlink:type="simple">16.0426</named-content></td><td rowspan="1" colspan="1">C. Erséus</td><td rowspan="1" colspan="1">Jul 30 2007</td><td rowspan="1" colspan="1"><ext-link xmlns:xlink="http://www.w3.org/1999/xlink" ext-link-type="gen" xlink:href="KF672376" xlink:type="simple">KF672376</ext-link></td></tr><tr><td rowspan="1" colspan="1"><italic><tp:taxon-name><tp:taxon-name-part taxon-name-part-type="genus">Chamaedrilus</tp:taxon-name-part> <tp:taxon-name-part taxon-name-part-type="species">glandulosus</tp:taxon-name-part></tp:taxon-name></italic></td><td rowspan="1" colspan="1">CE2889</td><td rowspan="1" colspan="1">SMNH133617</td><td rowspan="1" colspan="1">immature</td><td rowspan="1" colspan="1"><bold>SWE. Södermanland</bold>, Vingåker, Låttern Lake littoral</td><td rowspan="1" colspan="1"><named-content xmlns:xlink="http://www.w3.org/1999/xlink" content-type="dwc:verbatimLatitude" xlink:type="simple">59.0854</named-content></td><td rowspan="1" colspan="1"><named-content xmlns:xlink="http://www.w3.org/1999/xlink" content-type="dwc:verbatimLongitude" xlink:type="simple">16.0426</named-content></td><td rowspan="1" colspan="1">C. Erséus</td><td rowspan="1" colspan="1">Jul 30 2007</td><td rowspan="1" colspan="1"><ext-link xmlns:xlink="http://www.w3.org/1999/xlink" ext-link-type="gen" xlink:href="KF672377" xlink:type="simple">KF672377</ext-link></td></tr><tr><td rowspan="1" colspan="1"><italic><tp:taxon-name><tp:taxon-name-part taxon-name-part-type="genus">Chamaedrilus</tp:taxon-name-part> <tp:taxon-name-part taxon-name-part-type="species">glandulosus</tp:taxon-name-part></tp:taxon-name></italic></td><td rowspan="1" colspan="1">CE2890</td><td rowspan="1" colspan="1">SMNH133618</td><td rowspan="1" colspan="1">immature</td><td rowspan="1" colspan="1"><bold>SWE. Södermanland</bold>, Vingåker, Låttern Lake littoral</td><td rowspan="1" colspan="1"><named-content xmlns:xlink="http://www.w3.org/1999/xlink" content-type="dwc:verbatimLatitude" xlink:type="simple">59.0854</named-content></td><td rowspan="1" colspan="1"><named-content xmlns:xlink="http://www.w3.org/1999/xlink" content-type="dwc:verbatimLongitude" xlink:type="simple">16.0426</named-content></td><td rowspan="1" colspan="1">C. Erséus</td><td rowspan="1" colspan="1">Jul 30 2007</td><td rowspan="1" colspan="1"><ext-link xmlns:xlink="http://www.w3.org/1999/xlink" ext-link-type="gen" xlink:href="KF672378" xlink:type="simple">KF672378</ext-link></td></tr><tr><td rowspan="1" colspan="1"><italic><tp:taxon-name><tp:taxon-name-part taxon-name-part-type="genus">Chamaedrilus</tp:taxon-name-part> <tp:taxon-name-part taxon-name-part-type="species">glandulosus</tp:taxon-name-part></tp:taxon-name></italic></td><td rowspan="1" colspan="1">CE2891</td><td rowspan="1" colspan="1">SMNH133619</td><td rowspan="1" colspan="1">immature</td><td rowspan="1" colspan="1"><bold>SWE. Södermanland</bold>, Vingåker, Låttern Lake littoral</td><td rowspan="1" colspan="1"><named-content xmlns:xlink="http://www.w3.org/1999/xlink" content-type="dwc:verbatimLatitude" xlink:type="simple">59.0854</named-content></td><td rowspan="1" colspan="1"><named-content xmlns:xlink="http://www.w3.org/1999/xlink" content-type="dwc:verbatimLongitude" xlink:type="simple">16.0426</named-content></td><td rowspan="1" colspan="1">C. Erséus</td><td rowspan="1" colspan="1">Jul 30 2007</td><td rowspan="1" colspan="1"><ext-link xmlns:xlink="http://www.w3.org/1999/xlink" ext-link-type="gen" xlink:href="KF672379" xlink:type="simple">KF672379</ext-link></td></tr><tr><td rowspan="1" colspan="1"><italic><tp:taxon-name><tp:taxon-name-part taxon-name-part-type="genus">Chamaedrilus</tp:taxon-name-part> <tp:taxon-name-part taxon-name-part-type="species">glandulosus</tp:taxon-name-part></tp:taxon-name></italic></td><td rowspan="1" colspan="1">CE8510</td><td rowspan="1" colspan="1">SMNH133620</td><td rowspan="1" colspan="1">immature</td><td rowspan="1" colspan="1"><bold>SWE. Lappland</bold>, Kiruna, Abisko, marsh pond</td><td rowspan="1" colspan="1"><named-content xmlns:xlink="http://www.w3.org/1999/xlink" content-type="dwc:verbatimLatitude" xlink:type="simple">68.3485</named-content></td><td rowspan="1" colspan="1"><named-content xmlns:xlink="http://www.w3.org/1999/xlink" content-type="dwc:verbatimLongitude" xlink:type="simple">18.9719</named-content></td><td rowspan="1" colspan="1">D. Fontaneto</td><td rowspan="1" colspan="1">Jul 6 2007</td><td rowspan="1" colspan="1"><ext-link xmlns:xlink="http://www.w3.org/1999/xlink" ext-link-type="gen" xlink:href="JN260143" xlink:type="simple">JN260143</ext-link></td></tr><tr><td rowspan="1" colspan="1"><italic><tp:taxon-name><tp:taxon-name-part taxon-name-part-type="genus">Chamaedrilus</tp:taxon-name-part> <tp:taxon-name-part taxon-name-part-type="species">glandulosus</tp:taxon-name-part></tp:taxon-name></italic></td><td rowspan="1" colspan="1">CE10655</td><td rowspan="1" colspan="1">SMNH133612</td><td rowspan="1" colspan="1">immature</td><td rowspan="1" colspan="1"><bold>FIN. Keski-Suomi</bold>, Jyväskylä, Alvajärvi Lake littoral</td><td rowspan="1" colspan="1"><named-content xmlns:xlink="http://www.w3.org/1999/xlink" content-type="dwc:verbatimLatitude" xlink:type="simple">62.315</named-content></td><td rowspan="1" colspan="1"><named-content xmlns:xlink="http://www.w3.org/1999/xlink" content-type="dwc:verbatimLongitude" xlink:type="simple">25.730</named-content></td><td rowspan="1" colspan="1">H. Saarikoski</td><td rowspan="1" colspan="1">Fall 2009</td><td rowspan="1" colspan="1"><ext-link xmlns:xlink="http://www.w3.org/1999/xlink" ext-link-type="gen" xlink:href="JN260270" xlink:type="simple">JN260270</ext-link></td></tr><tr><td rowspan="1" colspan="1"><italic><tp:taxon-name><tp:taxon-name-part taxon-name-part-type="genus">Chamaedrilus</tp:taxon-name-part> <tp:taxon-name-part taxon-name-part-type="species">glandulosus</tp:taxon-name-part></tp:taxon-name></italic></td><td rowspan="1" colspan="1">CE17761</td><td rowspan="1" colspan="1">SMNH142041</td><td rowspan="1" colspan="1">immature</td><td rowspan="1" colspan="1"><bold>SWE. Södermanland</bold>, Vingåker, Hjälmaren Lake littoral</td><td rowspan="1" colspan="1"><named-content xmlns:xlink="http://www.w3.org/1999/xlink" content-type="dwc:verbatimLatitude" xlink:type="simple">59.133</named-content></td><td rowspan="1" colspan="1"><named-content xmlns:xlink="http://www.w3.org/1999/xlink" content-type="dwc:verbatimLongitude" xlink:type="simple">15.814</named-content></td><td rowspan="1" colspan="1">C. Erséus</td><td rowspan="1" colspan="1">Jul 27 2012</td><td rowspan="1" colspan="1"><bold><ext-link xmlns:xlink="http://www.w3.org/1999/xlink" ext-link-type="gen" xlink:href="KP878475" xlink:type="simple">KP878475</ext-link></bold></td></tr><tr><td rowspan="1" colspan="1"><italic><tp:taxon-name><tp:taxon-name-part taxon-name-part-type="genus">Chamaedrilus</tp:taxon-name-part> <tp:taxon-name-part taxon-name-part-type="species">glandulosus</tp:taxon-name-part></tp:taxon-name></italic></td><td rowspan="1" colspan="1">CE17806</td><td rowspan="1" colspan="1">SMNH142042</td><td rowspan="1" colspan="1">immature</td><td rowspan="1" colspan="1"><bold>SWE. Södermanland</bold>, Vingåker, Hjälmaren Lake littoral</td><td rowspan="1" colspan="1"><named-content xmlns:xlink="http://www.w3.org/1999/xlink" content-type="dwc:verbatimLatitude" xlink:type="simple">59.133</named-content></td><td rowspan="1" colspan="1"><named-content xmlns:xlink="http://www.w3.org/1999/xlink" content-type="dwc:verbatimLongitude" xlink:type="simple">15.814</named-content></td><td rowspan="1" colspan="1">C. Erséus</td><td rowspan="1" colspan="1">Jul 27 2012</td><td rowspan="1" colspan="1"><bold><ext-link xmlns:xlink="http://www.w3.org/1999/xlink" ext-link-type="gen" xlink:href="KP878476" xlink:type="simple">KP878476</ext-link></bold></td></tr><tr><td rowspan="1" colspan="1"><italic><tp:taxon-name><tp:taxon-name-part taxon-name-part-type="genus">Chamaedrilus</tp:taxon-name-part> <tp:taxon-name-part taxon-name-part-type="species">glandulosus</tp:taxon-name-part></tp:taxon-name></italic></td><td rowspan="1" colspan="1">CE18516</td><td rowspan="1" colspan="1">SMNH142043</td><td rowspan="1" colspan="1">submature</td><td rowspan="1" colspan="1"><bold>SWE. Västergötland</bold>, Lerum, Aspen Lake littoral</td><td rowspan="1" colspan="1"><named-content xmlns:xlink="http://www.w3.org/1999/xlink" content-type="dwc:verbatimLatitude" xlink:type="simple">57.7656</named-content></td><td rowspan="1" colspan="1"><named-content xmlns:xlink="http://www.w3.org/1999/xlink" content-type="dwc:verbatimLongitude" xlink:type="simple">12.2525</named-content></td><td rowspan="1" colspan="1">C. Erséus &amp; B. Williams</td><td rowspan="1" colspan="1">Jun 1 2013</td><td rowspan="1" colspan="1">-</td></tr><tr><td rowspan="1" colspan="1"><italic><tp:taxon-name><tp:taxon-name-part taxon-name-part-type="genus">Chamaedrilus</tp:taxon-name-part> <tp:taxon-name-part taxon-name-part-type="species">glandulosus</tp:taxon-name-part></tp:taxon-name></italic></td><td rowspan="1" colspan="1">CE18517</td><td rowspan="1" colspan="1">SMNH142044</td><td rowspan="1" colspan="1">mature</td><td rowspan="1" colspan="1"><bold>SWE. Västergötland</bold>, Lerum, Aspen Lake littoral</td><td rowspan="1" colspan="1"><named-content xmlns:xlink="http://www.w3.org/1999/xlink" content-type="dwc:verbatimLatitude" xlink:type="simple">57.7656</named-content></td><td rowspan="1" colspan="1"><named-content xmlns:xlink="http://www.w3.org/1999/xlink" content-type="dwc:verbatimLongitude" xlink:type="simple">12.2525</named-content></td><td rowspan="1" colspan="1">C. Erséus &amp; B. Williams</td><td rowspan="1" colspan="1">Jun 1 2013</td><td rowspan="1" colspan="1"><bold><ext-link xmlns:xlink="http://www.w3.org/1999/xlink" ext-link-type="gen" xlink:href="KP878477" xlink:type="simple">KP878477</ext-link></bold></td></tr><tr><td rowspan="1" colspan="1"><italic><tp:taxon-name><tp:taxon-name-part taxon-name-part-type="genus">Chamaedrilus</tp:taxon-name-part> <tp:taxon-name-part taxon-name-part-type="species">glandulosus</tp:taxon-name-part></tp:taxon-name></italic></td><td rowspan="1" colspan="1">CE18518</td><td rowspan="1" colspan="1">SMNH142045</td><td rowspan="1" colspan="1">immature</td><td rowspan="1" colspan="1"><bold>SWE. Västergötland</bold>, Lerum, Aspen Lake littoral</td><td rowspan="1" colspan="1"><named-content xmlns:xlink="http://www.w3.org/1999/xlink" content-type="dwc:verbatimLatitude" xlink:type="simple">57.7656</named-content></td><td rowspan="1" colspan="1"><named-content xmlns:xlink="http://www.w3.org/1999/xlink" content-type="dwc:verbatimLongitude" xlink:type="simple">12.2525</named-content></td><td rowspan="1" colspan="1">C. Erséus &amp; B. Williams</td><td rowspan="1" colspan="1">Jun 1 2013</td><td rowspan="1" colspan="1"><bold><ext-link xmlns:xlink="http://www.w3.org/1999/xlink" ext-link-type="gen" xlink:href="KP878478" xlink:type="simple">KP878478</ext-link></bold></td></tr><tr><td rowspan="1" colspan="1"><italic><tp:taxon-name><tp:taxon-name-part taxon-name-part-type="genus">Chamaedrilus</tp:taxon-name-part> <tp:taxon-name-part taxon-name-part-type="species">glandulosus</tp:taxon-name-part></tp:taxon-name></italic></td><td rowspan="1" colspan="1">CE20212</td><td rowspan="1" colspan="1">SMNH142046</td><td rowspan="1" colspan="1">immature</td><td rowspan="1" colspan="1"><bold>NOR. Östfold</bold>, Halden, Enningdalselva River</td><td rowspan="1" colspan="1"><named-content xmlns:xlink="http://www.w3.org/1999/xlink" content-type="dwc:verbatimLatitude" xlink:type="simple">58.9099</named-content></td><td rowspan="1" colspan="1"><named-content xmlns:xlink="http://www.w3.org/1999/xlink" content-type="dwc:verbatimLongitude" xlink:type="simple">11.5210</named-content></td><td rowspan="1" colspan="1">C. Erséus</td><td rowspan="1" colspan="1">Oct 12 2013</td><td rowspan="1" colspan="1"><bold><ext-link xmlns:xlink="http://www.w3.org/1999/xlink" ext-link-type="gen" xlink:href="KP878474" xlink:type="simple">KP878474</ext-link></bold></td></tr><tr><td rowspan="1" colspan="1"><italic><tp:taxon-name><tp:taxon-name-part taxon-name-part-type="genus">Chamaedrilus</tp:taxon-name-part> <tp:taxon-name-part taxon-name-part-type="species">varisetosus</tp:taxon-name-part></tp:taxon-name></italic></td><td rowspan="1" colspan="1">CE2634</td><td rowspan="1" colspan="1">SMNH133600</td><td rowspan="1" colspan="1">immature</td><td rowspan="1" colspan="1"><bold>SWE. Öland</bold>, Borgholm, S Greda, sandy soil</td><td rowspan="1" colspan="1"><named-content xmlns:xlink="http://www.w3.org/1999/xlink" content-type="dwc:verbatimLatitude" xlink:type="simple">56.9929</named-content></td><td rowspan="1" colspan="1"><named-content xmlns:xlink="http://www.w3.org/1999/xlink" content-type="dwc:verbatimLongitude" xlink:type="simple">16.8765</named-content></td><td rowspan="1" colspan="1">A. Ansebo, L. Matamoros &amp; C. Erséus</td><td rowspan="1" colspan="1">Jun 12 2007</td><td rowspan="1" colspan="1"><ext-link xmlns:xlink="http://www.w3.org/1999/xlink" ext-link-type="gen" xlink:href="KF672367" xlink:type="simple">KF672367</ext-link></td></tr><tr><td rowspan="1" colspan="1"><italic><tp:taxon-name><tp:taxon-name-part taxon-name-part-type="genus">Chamaedrilus</tp:taxon-name-part> <tp:taxon-name-part taxon-name-part-type="species">varisetosus</tp:taxon-name-part></tp:taxon-name></italic></td><td rowspan="1" colspan="1">CE2931</td><td rowspan="1" colspan="1">SMNH133601</td><td rowspan="1" colspan="1">immature</td><td rowspan="1" colspan="1"><bold>SWE. Öland</bold>, Borgholm, Egby, peaty soil</td><td rowspan="1" colspan="1"><named-content xmlns:xlink="http://www.w3.org/1999/xlink" content-type="dwc:verbatimLatitude" xlink:type="simple">56.8621</named-content></td><td rowspan="1" colspan="1"><named-content xmlns:xlink="http://www.w3.org/1999/xlink" content-type="dwc:verbatimLongitude" xlink:type="simple">16.8539</named-content></td><td rowspan="1" colspan="1">A. Ansebo, L. Matamoros &amp; C. Erséus</td><td rowspan="1" colspan="1">Jun 12 2007</td><td rowspan="1" colspan="1"><ext-link xmlns:xlink="http://www.w3.org/1999/xlink" ext-link-type="gen" xlink:href="KF672368" xlink:type="simple">KF672368</ext-link></td></tr><tr><td rowspan="1" colspan="1"><italic><tp:taxon-name><tp:taxon-name-part taxon-name-part-type="genus">Chamaedrilus</tp:taxon-name-part> <tp:taxon-name-part taxon-name-part-type="species">varisetosus</tp:taxon-name-part></tp:taxon-name></italic></td><td rowspan="1" colspan="1">CE4027</td><td rowspan="1" colspan="1">SMNH133602</td><td rowspan="1" colspan="1">immature</td><td rowspan="1" colspan="1"><bold>SWE. Skåne</bold>, Ystad, Nyvangsskogen, wet soil</td><td rowspan="1" colspan="1"><named-content xmlns:xlink="http://www.w3.org/1999/xlink" content-type="dwc:verbatimLatitude" xlink:type="simple">55.5606</named-content></td><td rowspan="1" colspan="1"><named-content xmlns:xlink="http://www.w3.org/1999/xlink" content-type="dwc:verbatimLongitude" xlink:type="simple">13.8239</named-content></td><td rowspan="1" colspan="1">C. Erséus</td><td rowspan="1" colspan="1">May 31 2008</td><td rowspan="1" colspan="1"><ext-link xmlns:xlink="http://www.w3.org/1999/xlink" ext-link-type="gen" xlink:href="KF672369" xlink:type="simple">KF672369</ext-link></td></tr><tr><td rowspan="1" colspan="1"><italic><tp:taxon-name><tp:taxon-name-part taxon-name-part-type="genus">Chamaedrilus</tp:taxon-name-part> <tp:taxon-name-part taxon-name-part-type="species">varisetosus</tp:taxon-name-part></tp:taxon-name></italic></td><td rowspan="1" colspan="1">CE4028</td><td rowspan="1" colspan="1">SMNH133603</td><td rowspan="1" colspan="1">immature</td><td rowspan="1" colspan="1"><bold>SWE. Skåne</bold>, Ystad, Nyvangsskogen, wet soil</td><td rowspan="1" colspan="1"><named-content xmlns:xlink="http://www.w3.org/1999/xlink" content-type="dwc:verbatimLatitude" xlink:type="simple">55.5606</named-content></td><td rowspan="1" colspan="1"><named-content xmlns:xlink="http://www.w3.org/1999/xlink" content-type="dwc:verbatimLongitude" xlink:type="simple">13.8239</named-content></td><td rowspan="1" colspan="1">C. Erséus</td><td rowspan="1" colspan="1">May 31 2008</td><td rowspan="1" colspan="1"><ext-link xmlns:xlink="http://www.w3.org/1999/xlink" ext-link-type="gen" xlink:href="KF672370" xlink:type="simple">KF672370</ext-link></td></tr><tr><td rowspan="1" colspan="1"><italic><tp:taxon-name><tp:taxon-name-part taxon-name-part-type="genus">Chamaedrilus</tp:taxon-name-part> <tp:taxon-name-part taxon-name-part-type="species">varisetosus</tp:taxon-name-part></tp:taxon-name></italic></td><td rowspan="1" colspan="1">CE6626</td><td rowspan="1" colspan="1">SMNH133604</td><td rowspan="1" colspan="1">immature</td><td rowspan="1" colspan="1"><bold>SWE. Uppland</bold>, Vallentuna, Brottby,peaty soil</td><td rowspan="1" colspan="1"><named-content xmlns:xlink="http://www.w3.org/1999/xlink" content-type="dwc:verbatimLatitude" xlink:type="simple">59.5477</named-content></td><td rowspan="1" colspan="1"><named-content xmlns:xlink="http://www.w3.org/1999/xlink" content-type="dwc:verbatimLongitude" xlink:type="simple">18.2467</named-content></td><td rowspan="1" colspan="1">C. Erséus</td><td rowspan="1" colspan="1">Jun 4 2009</td><td rowspan="1" colspan="1"><ext-link xmlns:xlink="http://www.w3.org/1999/xlink" ext-link-type="gen" xlink:href="KF672371" xlink:type="simple">KF672371</ext-link></td></tr><tr><td rowspan="1" colspan="1"><italic><tp:taxon-name><tp:taxon-name-part taxon-name-part-type="genus">Chamaedrilus</tp:taxon-name-part> <tp:taxon-name-part taxon-name-part-type="species">varisetosus</tp:taxon-name-part></tp:taxon-name></italic></td><td rowspan="1" colspan="1">CE9376</td><td rowspan="1" colspan="1">SMNH133605</td><td rowspan="1" colspan="1">immature</td><td rowspan="1" colspan="1"><bold>SWE. Medelpad</bold>, Timra, Söråker, forest soil</td><td rowspan="1" colspan="1"><named-content xmlns:xlink="http://www.w3.org/1999/xlink" content-type="dwc:verbatimLatitude" xlink:type="simple">62.5235</named-content></td><td rowspan="1" colspan="1"><named-content xmlns:xlink="http://www.w3.org/1999/xlink" content-type="dwc:verbatimLongitude" xlink:type="simple">17.4782</named-content></td><td rowspan="1" colspan="1">C. Erséus</td><td rowspan="1" colspan="1">Jun 8 2010</td><td rowspan="1" colspan="1"><ext-link xmlns:xlink="http://www.w3.org/1999/xlink" ext-link-type="gen" xlink:href="KF672424" xlink:type="simple">KF672424</ext-link></td></tr><tr><td rowspan="1" colspan="1"><italic><tp:taxon-name><tp:taxon-name-part taxon-name-part-type="genus">Chamaedrilus</tp:taxon-name-part> <tp:taxon-name-part taxon-name-part-type="species">varisetosus</tp:taxon-name-part></tp:taxon-name></italic></td><td rowspan="1" colspan="1">CE9517</td><td rowspan="1" colspan="1">SMNH133606</td><td rowspan="1" colspan="1">immature</td><td rowspan="1" colspan="1"><bold>SWE. Lappland</bold>, Kiruna, Björkliden, peat</td><td rowspan="1" colspan="1"><named-content xmlns:xlink="http://www.w3.org/1999/xlink" content-type="dwc:verbatimLatitude" xlink:type="simple">68.4262</named-content></td><td rowspan="1" colspan="1"><named-content xmlns:xlink="http://www.w3.org/1999/xlink" content-type="dwc:verbatimLongitude" xlink:type="simple">18.3509</named-content></td><td rowspan="1" colspan="1">C. Erséus</td><td rowspan="1" colspan="1">Jun 12 2010</td><td rowspan="1" colspan="1"><ext-link xmlns:xlink="http://www.w3.org/1999/xlink" ext-link-type="gen" xlink:href="JN260194" xlink:type="simple">JN260194</ext-link></td></tr><tr><td rowspan="1" colspan="1"><italic><tp:taxon-name><tp:taxon-name-part taxon-name-part-type="genus">Chamaedrilus</tp:taxon-name-part> <tp:taxon-name-part taxon-name-part-type="species">varisetosus</tp:taxon-name-part></tp:taxon-name></italic></td><td rowspan="1" colspan="1">CE9524</td><td rowspan="1" colspan="1">SMNH133607</td><td rowspan="1" colspan="1">immature</td><td rowspan="1" colspan="1"><bold>SWE. Lappland</bold>, Kiruna, Björkliden, river</td><td rowspan="1" colspan="1"><named-content xmlns:xlink="http://www.w3.org/1999/xlink" content-type="dwc:verbatimLatitude" xlink:type="simple">68.4277</named-content></td><td rowspan="1" colspan="1"><named-content xmlns:xlink="http://www.w3.org/1999/xlink" content-type="dwc:verbatimLongitude" xlink:type="simple">18.4448</named-content></td><td rowspan="1" colspan="1">C. Erséus</td><td rowspan="1" colspan="1">Jun 12 2010</td><td rowspan="1" colspan="1"><ext-link xmlns:xlink="http://www.w3.org/1999/xlink" ext-link-type="gen" xlink:href="KF672425" xlink:type="simple">KF672425</ext-link></td></tr><tr><td rowspan="1" colspan="1"><italic><tp:taxon-name><tp:taxon-name-part taxon-name-part-type="genus">Chamaedrilus</tp:taxon-name-part> <tp:taxon-name-part taxon-name-part-type="species">varisetosus</tp:taxon-name-part></tp:taxon-name></italic></td><td rowspan="1" colspan="1">CE9525</td><td rowspan="1" colspan="1">SMNH133608</td><td rowspan="1" colspan="1">immature</td><td rowspan="1" colspan="1"><bold>SWE. Lappland</bold>, Kiruna, Björkliden, river</td><td rowspan="1" colspan="1"><named-content xmlns:xlink="http://www.w3.org/1999/xlink" content-type="dwc:verbatimLatitude" xlink:type="simple">68.4277</named-content></td><td rowspan="1" colspan="1"><named-content xmlns:xlink="http://www.w3.org/1999/xlink" content-type="dwc:verbatimLongitude" xlink:type="simple">18.4448</named-content></td><td rowspan="1" colspan="1">C. Erséus</td><td rowspan="1" colspan="1">Jun 12 2010</td><td rowspan="1" colspan="1"><ext-link xmlns:xlink="http://www.w3.org/1999/xlink" ext-link-type="gen" xlink:href="JN260195" xlink:type="simple">JN260195</ext-link></td></tr><tr><td rowspan="1" colspan="1"><italic><tp:taxon-name><tp:taxon-name-part taxon-name-part-type="genus">Chamaedrilus</tp:taxon-name-part> <tp:taxon-name-part taxon-name-part-type="species">varisetosus</tp:taxon-name-part></tp:taxon-name></italic></td><td rowspan="1" colspan="1">CE9526</td><td rowspan="1" colspan="1">SMNH133609</td><td rowspan="1" colspan="1">immature</td><td rowspan="1" colspan="1"><bold>SWE. Lappland</bold>, Kiruna, Björkliden, river</td><td rowspan="1" colspan="1"><named-content xmlns:xlink="http://www.w3.org/1999/xlink" content-type="dwc:verbatimLatitude" xlink:type="simple">68.4277</named-content></td><td rowspan="1" colspan="1"><named-content xmlns:xlink="http://www.w3.org/1999/xlink" content-type="dwc:verbatimLongitude" xlink:type="simple">18.4448</named-content></td><td rowspan="1" colspan="1">C. Erséus</td><td rowspan="1" colspan="1">Jun 12 2010</td><td rowspan="1" colspan="1"><ext-link xmlns:xlink="http://www.w3.org/1999/xlink" ext-link-type="gen" xlink:href="JN260282" xlink:type="simple">JN260282</ext-link></td></tr><tr><td rowspan="1" colspan="1"><italic><tp:taxon-name><tp:taxon-name-part taxon-name-part-type="genus">Chamaedrilus</tp:taxon-name-part> <tp:taxon-name-part taxon-name-part-type="species">varisetosus</tp:taxon-name-part></tp:taxon-name></italic></td><td rowspan="1" colspan="1">CE9536</td><td rowspan="1" colspan="1">SMNH133610</td><td rowspan="1" colspan="1">immature</td><td rowspan="1" colspan="1"><bold>SWE. Lappland</bold>, Kiruna, Kiruna, forest soil</td><td rowspan="1" colspan="1"><named-content xmlns:xlink="http://www.w3.org/1999/xlink" content-type="dwc:verbatimLatitude" xlink:type="simple">67.8546</named-content></td><td rowspan="1" colspan="1"><named-content xmlns:xlink="http://www.w3.org/1999/xlink" content-type="dwc:verbatimLongitude" xlink:type="simple">20.2173</named-content></td><td rowspan="1" colspan="1">C. Erséus</td><td rowspan="1" colspan="1">Jun 13 2010</td><td rowspan="1" colspan="1"><ext-link xmlns:xlink="http://www.w3.org/1999/xlink" ext-link-type="gen" xlink:href="JN260198" xlink:type="simple">JN260198</ext-link></td></tr><tr><td rowspan="1" colspan="1"><italic><tp:taxon-name><tp:taxon-name-part taxon-name-part-type="genus">Chamaedrilus</tp:taxon-name-part> <tp:taxon-name-part taxon-name-part-type="species">varisetosus</tp:taxon-name-part></tp:taxon-name></italic></td><td rowspan="1" colspan="1">CE9581</td><td rowspan="1" colspan="1">SMNH133611</td><td rowspan="1" colspan="1">immature</td><td rowspan="1" colspan="1"><bold>SWE. Lappland</bold>, Vilhelmina, Klimpfjäll, grassland soil</td><td rowspan="1" colspan="1"><named-content xmlns:xlink="http://www.w3.org/1999/xlink" content-type="dwc:verbatimLatitude" xlink:type="simple">65.0621</named-content></td><td rowspan="1" colspan="1"><named-content xmlns:xlink="http://www.w3.org/1999/xlink" content-type="dwc:verbatimLongitude" xlink:type="simple">14.8066</named-content></td><td rowspan="1" colspan="1">C. Erséus</td><td rowspan="1" colspan="1">Jun 15 2010</td><td rowspan="1" colspan="1"><ext-link xmlns:xlink="http://www.w3.org/1999/xlink" ext-link-type="gen" xlink:href="JN260206" xlink:type="simple">JN260206</ext-link></td></tr><tr><td rowspan="1" colspan="1"><italic><tp:taxon-name><tp:taxon-name-part taxon-name-part-type="genus">Chamaedrilus</tp:taxon-name-part> <tp:taxon-name-part taxon-name-part-type="species">varisetosus</tp:taxon-name-part></tp:taxon-name></italic></td><td rowspan="1" colspan="1">CE11485</td><td rowspan="1" colspan="1">SMNH142026</td><td rowspan="1" colspan="1">immature</td><td rowspan="1" colspan="1"><bold>SWE. Västergötland</bold>, Lerum, Almekärr, wet soil</td><td rowspan="1" colspan="1"><named-content xmlns:xlink="http://www.w3.org/1999/xlink" content-type="dwc:verbatimLatitude" xlink:type="simple">57.7614</named-content></td><td rowspan="1" colspan="1"><named-content xmlns:xlink="http://www.w3.org/1999/xlink" content-type="dwc:verbatimLongitude" xlink:type="simple">12.2706</named-content></td><td rowspan="1" colspan="1">C. Erséus &amp; A. Achurra</td><td rowspan="1" colspan="1">Apr 23 2011</td><td rowspan="1" colspan="1"><bold><ext-link xmlns:xlink="http://www.w3.org/1999/xlink" ext-link-type="gen" xlink:href="KP878462" xlink:type="simple">KP878462</ext-link></bold></td></tr><tr><td rowspan="1" colspan="1"><italic><tp:taxon-name><tp:taxon-name-part taxon-name-part-type="genus">Chamaedrilus</tp:taxon-name-part> <tp:taxon-name-part taxon-name-part-type="species">varisetosus</tp:taxon-name-part></tp:taxon-name></italic></td><td rowspan="1" colspan="1">CE18904</td><td rowspan="1" colspan="1">SMNH142027</td><td rowspan="1" colspan="1">immature</td><td rowspan="1" colspan="1"><bold>NOR. Telemark</bold>, Hjartdal, Kovstulheia, stream</td><td rowspan="1" colspan="1"><named-content xmlns:xlink="http://www.w3.org/1999/xlink" content-type="dwc:verbatimLatitude" xlink:type="simple">59.8182</named-content></td><td rowspan="1" colspan="1"><named-content xmlns:xlink="http://www.w3.org/1999/xlink" content-type="dwc:verbatimLongitude" xlink:type="simple">8.7222</named-content></td><td rowspan="1" colspan="1">C. Erséus &amp; B. Williams</td><td rowspan="1" colspan="1">Jun 13 2013</td><td rowspan="1" colspan="1"><bold><ext-link xmlns:xlink="http://www.w3.org/1999/xlink" ext-link-type="gen" xlink:href="KP878463" xlink:type="simple">KP878463</ext-link></bold></td></tr><tr><td rowspan="1" colspan="1"><italic><tp:taxon-name><tp:taxon-name-part taxon-name-part-type="genus">Chamaedrilus</tp:taxon-name-part> <tp:taxon-name-part taxon-name-part-type="species">varisetosus</tp:taxon-name-part></tp:taxon-name></italic></td><td rowspan="1" colspan="1">CE19031</td><td rowspan="1" colspan="1">SMNH142028</td><td rowspan="1" colspan="1">immature</td><td rowspan="1" colspan="1"><bold>NOR. Telemark</bold>, Kviteseid, Kviteseid, wet forest litter</td><td rowspan="1" colspan="1"><named-content xmlns:xlink="http://www.w3.org/1999/xlink" content-type="dwc:verbatimLatitude" xlink:type="simple">59.3532</named-content></td><td rowspan="1" colspan="1"><named-content xmlns:xlink="http://www.w3.org/1999/xlink" content-type="dwc:verbatimLongitude" xlink:type="simple">8.5196</named-content></td><td rowspan="1" colspan="1">C. Erséus &amp; B. Williams</td><td rowspan="1" colspan="1">Jun 13 2013</td><td rowspan="1" colspan="1"><bold><ext-link xmlns:xlink="http://www.w3.org/1999/xlink" ext-link-type="gen" xlink:href="KP878460" xlink:type="simple">KP878460</ext-link></bold></td></tr><tr><td rowspan="1" colspan="1"><italic><tp:taxon-name><tp:taxon-name-part taxon-name-part-type="genus">Chamaedrilus</tp:taxon-name-part> <tp:taxon-name-part taxon-name-part-type="species">varisetosus</tp:taxon-name-part></tp:taxon-name></italic></td><td rowspan="1" colspan="1">CE19052</td><td rowspan="1" colspan="1"><bold>ZMBN99905</bold></td><td rowspan="1" colspan="1">mature</td><td rowspan="1" colspan="1"><bold>NOR. Buskerud</bold>, Hol, Örtedalsåna River, wet moss</td><td rowspan="1" colspan="1"><named-content xmlns:xlink="http://www.w3.org/1999/xlink" content-type="dwc:verbatimLatitude" xlink:type="simple">60.4866</named-content></td><td rowspan="1" colspan="1"><named-content xmlns:xlink="http://www.w3.org/1999/xlink" content-type="dwc:verbatimLongitude" xlink:type="simple">7.8562</named-content></td><td rowspan="1" colspan="1">C. Erséus</td><td rowspan="1" colspan="1">Aug 10 2013</td><td rowspan="1" colspan="1"><bold><ext-link xmlns:xlink="http://www.w3.org/1999/xlink" ext-link-type="gen" xlink:href="KP878464" xlink:type="simple">KP878464</ext-link></bold></td></tr><tr><td rowspan="1" colspan="1"><italic><tp:taxon-name><tp:taxon-name-part taxon-name-part-type="genus">Chamaedrilus</tp:taxon-name-part> <tp:taxon-name-part taxon-name-part-type="species">varisetosus</tp:taxon-name-part></tp:taxon-name></italic></td><td rowspan="1" colspan="1">CE19113</td><td rowspan="1" colspan="1">SMNH142029</td><td rowspan="1" colspan="1">immature</td><td rowspan="1" colspan="1"><bold>NOR. Buskerud</bold>, Hol, Geilo, forest soil</td><td rowspan="1" colspan="1"><named-content xmlns:xlink="http://www.w3.org/1999/xlink" content-type="dwc:verbatimLatitude" xlink:type="simple">60.5329</named-content></td><td rowspan="1" colspan="1"><named-content xmlns:xlink="http://www.w3.org/1999/xlink" content-type="dwc:verbatimLongitude" xlink:type="simple">8.2113</named-content></td><td rowspan="1" colspan="1">C. Erséus</td><td rowspan="1" colspan="1">Aug 11 2013</td><td rowspan="1" colspan="1"><bold><ext-link xmlns:xlink="http://www.w3.org/1999/xlink" ext-link-type="gen" xlink:href="KP878465" xlink:type="simple">KP878465</ext-link></bold></td></tr><tr><td rowspan="1" colspan="1"><italic><tp:taxon-name><tp:taxon-name-part taxon-name-part-type="genus">Chamaedrilus</tp:taxon-name-part> <tp:taxon-name-part taxon-name-part-type="species">varisetosus</tp:taxon-name-part></tp:taxon-name></italic></td><td rowspan="1" colspan="1">CE19117</td><td rowspan="1" colspan="1">SMNH142030</td><td rowspan="1" colspan="1">immature</td><td rowspan="1" colspan="1"><bold>NOR. Buskerud</bold>, Hol, Geilo, forest soil</td><td rowspan="1" colspan="1"><named-content xmlns:xlink="http://www.w3.org/1999/xlink" content-type="dwc:verbatimLatitude" xlink:type="simple">60.5329</named-content></td><td rowspan="1" colspan="1"><named-content xmlns:xlink="http://www.w3.org/1999/xlink" content-type="dwc:verbatimLongitude" xlink:type="simple">8.2113</named-content></td><td rowspan="1" colspan="1">C. Erséus</td><td rowspan="1" colspan="1">Aug 11 2013</td><td rowspan="1" colspan="1"><bold><ext-link xmlns:xlink="http://www.w3.org/1999/xlink" ext-link-type="gen" xlink:href="KP878466" xlink:type="simple">KP878466</ext-link></bold></td></tr><tr><td rowspan="1" colspan="1"><italic><tp:taxon-name><tp:taxon-name-part taxon-name-part-type="genus">Chamaedrilus</tp:taxon-name-part> <tp:taxon-name-part taxon-name-part-type="species">varisetosus</tp:taxon-name-part></tp:taxon-name></italic></td><td rowspan="1" colspan="1">CE19677</td><td rowspan="1" colspan="1">SMNH142031</td><td rowspan="1" colspan="1">immature</td><td rowspan="1" colspan="1"><bold>NOR. Sör-Tröndelag</bold>, Tydal, Langsvola, litter</td><td rowspan="1" colspan="1"><named-content xmlns:xlink="http://www.w3.org/1999/xlink" content-type="dwc:verbatimLatitude" xlink:type="simple">62.8388</named-content></td><td rowspan="1" colspan="1"><named-content xmlns:xlink="http://www.w3.org/1999/xlink" content-type="dwc:verbatimLongitude" xlink:type="simple">11.805</named-content></td><td rowspan="1" colspan="1">C. Erséus</td><td rowspan="1" colspan="1">Aug 14 2013</td><td rowspan="1" colspan="1"><bold><ext-link xmlns:xlink="http://www.w3.org/1999/xlink" ext-link-type="gen" xlink:href="KP878467" xlink:type="simple">KP878467</ext-link></bold></td></tr><tr><td rowspan="1" colspan="1"><italic><tp:taxon-name><tp:taxon-name-part taxon-name-part-type="genus">Chamaedrilus</tp:taxon-name-part> <tp:taxon-name-part taxon-name-part-type="species">varisetosus</tp:taxon-name-part></tp:taxon-name></italic></td><td rowspan="1" colspan="1">CE19716</td><td rowspan="1" colspan="1">SMNH142032</td><td rowspan="1" colspan="1">immature</td><td rowspan="1" colspan="1"><bold>NOR. Sör-Tröndelag</bold>, Röros, Hitterdalen, stream bank</td><td rowspan="1" colspan="1"><named-content xmlns:xlink="http://www.w3.org/1999/xlink" content-type="dwc:verbatimLatitude" xlink:type="simple">62.6060</named-content></td><td rowspan="1" colspan="1"><named-content xmlns:xlink="http://www.w3.org/1999/xlink" content-type="dwc:verbatimLongitude" xlink:type="simple">11.6599</named-content></td><td rowspan="1" colspan="1">C. Erséus</td><td rowspan="1" colspan="1">Aug 15 2013</td><td rowspan="1" colspan="1"><bold><ext-link xmlns:xlink="http://www.w3.org/1999/xlink" ext-link-type="gen" xlink:href="KP878461" xlink:type="simple">KP878461</ext-link></bold></td></tr><tr><td rowspan="1" colspan="1"><italic><tp:taxon-name><tp:taxon-name-part taxon-name-part-type="genus">Chamaedrilus</tp:taxon-name-part> <tp:taxon-name-part taxon-name-part-type="species">varisetosus</tp:taxon-name-part></tp:taxon-name></italic></td><td rowspan="1" colspan="1">CE19749</td><td rowspan="1" colspan="1">SMNH142033</td><td rowspan="1" colspan="1">immature</td><td rowspan="1" colspan="1"><bold>NOR. Sör-Tröndelag</bold>, Röros, Doktortjönna Lake shore</td><td rowspan="1" colspan="1"><named-content xmlns:xlink="http://www.w3.org/1999/xlink" content-type="dwc:verbatimLatitude" xlink:type="simple">62.5763</named-content></td><td rowspan="1" colspan="1"><named-content xmlns:xlink="http://www.w3.org/1999/xlink" content-type="dwc:verbatimLongitude" xlink:type="simple">11.3745</named-content></td><td rowspan="1" colspan="1">C. Erséus</td><td rowspan="1" colspan="1">Aug 15 2013</td><td rowspan="1" colspan="1"><bold><ext-link xmlns:xlink="http://www.w3.org/1999/xlink" ext-link-type="gen" xlink:href="KP878468" xlink:type="simple">KP878468</ext-link></bold></td></tr><tr><td rowspan="1" colspan="1"><italic><tp:taxon-name><tp:taxon-name-part taxon-name-part-type="genus">Chamaedrilus</tp:taxon-name-part> <tp:taxon-name-part taxon-name-part-type="species">varisetosus</tp:taxon-name-part></tp:taxon-name></italic></td><td rowspan="1" colspan="1">CE19818</td><td rowspan="1" colspan="1"><bold>ZMBN99906</bold></td><td rowspan="1" colspan="1">submature</td><td rowspan="1" colspan="1"><bold>NOR. Hedmark</bold>, Engerdal, Nymoen, wet moss</td><td rowspan="1" colspan="1"><named-content xmlns:xlink="http://www.w3.org/1999/xlink" content-type="dwc:verbatimLatitude" xlink:type="simple">61.6569</named-content></td><td rowspan="1" colspan="1"><named-content xmlns:xlink="http://www.w3.org/1999/xlink" content-type="dwc:verbatimLongitude" xlink:type="simple">11.8164</named-content></td><td rowspan="1" colspan="1">C. Erséus</td><td rowspan="1" colspan="1">Aug 15 2013</td><td rowspan="1" colspan="1"><bold><ext-link xmlns:xlink="http://www.w3.org/1999/xlink" ext-link-type="gen" xlink:href="KP878469" xlink:type="simple">KP878469</ext-link></bold></td></tr><tr><td rowspan="1" colspan="1"><italic><tp:taxon-name><tp:taxon-name-part taxon-name-part-type="genus">Chamaedrilus</tp:taxon-name-part> <tp:taxon-name-part taxon-name-part-type="species">varisetosus</tp:taxon-name-part></tp:taxon-name></italic></td><td rowspan="1" colspan="1">CE19819</td><td rowspan="1" colspan="1"><bold>SMNH Type-8732</bold></td><td rowspan="1" colspan="1">submature</td><td rowspan="1" colspan="1"><bold>NOR. Hedmark</bold>, Engerdal, Nymoen, wet moss</td><td rowspan="1" colspan="1"><named-content xmlns:xlink="http://www.w3.org/1999/xlink" content-type="dwc:verbatimLatitude" xlink:type="simple">61.6569</named-content></td><td rowspan="1" colspan="1"><named-content xmlns:xlink="http://www.w3.org/1999/xlink" content-type="dwc:verbatimLongitude" xlink:type="simple">11.8164</named-content></td><td rowspan="1" colspan="1">C. Erséus</td><td rowspan="1" colspan="1">Aug 15 2013</td><td rowspan="1" colspan="1"><bold><ext-link xmlns:xlink="http://www.w3.org/1999/xlink" ext-link-type="gen" xlink:href="KP878470" xlink:type="simple">KP878470</ext-link></bold></td></tr><tr><td rowspan="1" colspan="1"><italic><tp:taxon-name><tp:taxon-name-part taxon-name-part-type="genus">Chamaedrilus</tp:taxon-name-part> <tp:taxon-name-part taxon-name-part-type="species">varisetosus</tp:taxon-name-part></tp:taxon-name></italic></td><td rowspan="1" colspan="1">CE19823</td><td rowspan="1" colspan="1">SMNH142034</td><td rowspan="1" colspan="1">immature</td><td rowspan="1" colspan="1"><bold>NOR. Hedmark</bold>, Engerdal, Nymoen, wet moss</td><td rowspan="1" colspan="1"><named-content xmlns:xlink="http://www.w3.org/1999/xlink" content-type="dwc:verbatimLatitude" xlink:type="simple">61.6569</named-content></td><td rowspan="1" colspan="1"><named-content xmlns:xlink="http://www.w3.org/1999/xlink" content-type="dwc:verbatimLongitude" xlink:type="simple">11.8164</named-content></td><td rowspan="1" colspan="1">C. Erséus</td><td rowspan="1" colspan="1">Aug 15 2013</td><td rowspan="1" colspan="1"><bold><ext-link xmlns:xlink="http://www.w3.org/1999/xlink" ext-link-type="gen" xlink:href="KP878471" xlink:type="simple">KP878471</ext-link></bold></td></tr><tr><td rowspan="1" colspan="1"><italic><tp:taxon-name><tp:taxon-name-part taxon-name-part-type="genus">Chamaedrilus</tp:taxon-name-part> <tp:taxon-name-part taxon-name-part-type="species">varisetosus</tp:taxon-name-part></tp:taxon-name></italic></td><td rowspan="1" colspan="1">CE19831</td><td rowspan="1" colspan="1">SMNH142035</td><td rowspan="1" colspan="1">immature</td><td rowspan="1" colspan="1"><bold>NOR. Hedmark</bold>, Engerdal, Nymoen, wet moss</td><td rowspan="1" colspan="1"><named-content xmlns:xlink="http://www.w3.org/1999/xlink" content-type="dwc:verbatimLatitude" xlink:type="simple">61.6569</named-content></td><td rowspan="1" colspan="1"><named-content xmlns:xlink="http://www.w3.org/1999/xlink" content-type="dwc:verbatimLongitude" xlink:type="simple">11.8164</named-content></td><td rowspan="1" colspan="1">C. Erséus</td><td rowspan="1" colspan="1">Aug 15 2013</td><td rowspan="1" colspan="1"><bold><ext-link xmlns:xlink="http://www.w3.org/1999/xlink" ext-link-type="gen" xlink:href="KP878472" xlink:type="simple">KP878472</ext-link></bold></td></tr><tr><td rowspan="1" colspan="1"><italic><tp:taxon-name><tp:taxon-name-part taxon-name-part-type="genus">Chamaedrilus</tp:taxon-name-part> <tp:taxon-name-part taxon-name-part-type="species">varisetosus</tp:taxon-name-part></tp:taxon-name></italic></td><td rowspan="1" colspan="1">CE19832</td><td rowspan="1" colspan="1">SMNH142036</td><td rowspan="1" colspan="1">immature</td><td rowspan="1" colspan="1"><bold>NOR. Hedmark</bold>, Engerdal, Nymoen, wet moss</td><td rowspan="1" colspan="1"><named-content xmlns:xlink="http://www.w3.org/1999/xlink" content-type="dwc:verbatimLatitude" xlink:type="simple">61.6569</named-content></td><td rowspan="1" colspan="1"><named-content xmlns:xlink="http://www.w3.org/1999/xlink" content-type="dwc:verbatimLongitude" xlink:type="simple">11.8164</named-content></td><td rowspan="1" colspan="1">C. Erséus</td><td rowspan="1" colspan="1">Aug 15 2013</td><td rowspan="1" colspan="1"><bold><ext-link xmlns:xlink="http://www.w3.org/1999/xlink" ext-link-type="gen" xlink:href="KP878459" xlink:type="simple">KP878459</ext-link></bold></td></tr><tr><td rowspan="1" colspan="1"><italic><tp:taxon-name><tp:taxon-name-part taxon-name-part-type="genus">Chamaedrilus</tp:taxon-name-part> <tp:taxon-name-part taxon-name-part-type="species">varisetosus</tp:taxon-name-part></tp:taxon-name></italic></td><td rowspan="1" colspan="1">CE20021</td><td rowspan="1" colspan="1">SMNH142037</td><td rowspan="1" colspan="1">immature</td><td rowspan="1" colspan="1"><bold>NOR, Östfold</bold>, Hvaler, Asmalöy, dry soil</td><td rowspan="1" colspan="1"><named-content xmlns:xlink="http://www.w3.org/1999/xlink" content-type="dwc:verbatimLatitude" xlink:type="simple">59.0630</named-content></td><td rowspan="1" colspan="1"><named-content xmlns:xlink="http://www.w3.org/1999/xlink" content-type="dwc:verbatimLongitude" xlink:type="simple">10.9396</named-content></td><td rowspan="1" colspan="1">C. Erséus</td><td rowspan="1" colspan="1">Sep 22 2013</td><td rowspan="1" colspan="1"><bold><ext-link xmlns:xlink="http://www.w3.org/1999/xlink" ext-link-type="gen" xlink:href="KP878473" xlink:type="simple">KP878473</ext-link></bold></td></tr><tr><td rowspan="1" colspan="1"><italic><tp:taxon-name><tp:taxon-name-part taxon-name-part-type="genus">Chamaedrilus</tp:taxon-name-part> <tp:taxon-name-part taxon-name-part-type="species">varisetosus</tp:taxon-name-part></tp:taxon-name></italic></td><td rowspan="1" colspan="1">CE20046</td><td rowspan="1" colspan="1">SMNH142038</td><td rowspan="1" colspan="1">immature</td><td rowspan="1" colspan="1"><bold>NOR. Östfold</bold>, Fredikstad, Trosvik, litter on clay</td><td rowspan="1" colspan="1"><named-content xmlns:xlink="http://www.w3.org/1999/xlink" content-type="dwc:verbatimLatitude" xlink:type="simple">59.2364</named-content></td><td rowspan="1" colspan="1"><named-content xmlns:xlink="http://www.w3.org/1999/xlink" content-type="dwc:verbatimLongitude" xlink:type="simple">10.9012</named-content></td><td rowspan="1" colspan="1">C. Erséus</td><td rowspan="1" colspan="1">Sep 23 2013</td><td rowspan="1" colspan="1"><bold><ext-link xmlns:xlink="http://www.w3.org/1999/xlink" ext-link-type="gen" xlink:href="KP878479" xlink:type="simple">KP878479</ext-link></bold></td></tr><tr><td rowspan="1" colspan="1"><italic><tp:taxon-name><tp:taxon-name-part taxon-name-part-type="genus">Chamaedrilus</tp:taxon-name-part> <tp:taxon-name-part taxon-name-part-type="species">varisetosus</tp:taxon-name-part></tp:taxon-name></italic></td><td rowspan="1" colspan="1">SM171</td><td rowspan="1" colspan="1">SMNH142039</td><td rowspan="1" colspan="1">immature</td><td rowspan="1" colspan="1"><bold>CZ. NW Moravia</bold>, Okres Šumperk, Králický Sněžník, moss in stream</td><td rowspan="1" colspan="1"><named-content xmlns:xlink="http://www.w3.org/1999/xlink" content-type="dwc:verbatimLatitude" xlink:type="simple">50.1499</named-content></td><td rowspan="1" colspan="1"><named-content xmlns:xlink="http://www.w3.org/1999/xlink" content-type="dwc:verbatimLongitude" xlink:type="simple">16.8624</named-content></td><td rowspan="1" colspan="1">K. Elliott &amp; S. Martinsson</td><td rowspan="1" colspan="1">Jun 15 2013</td><td rowspan="1" colspan="1"><bold><ext-link xmlns:xlink="http://www.w3.org/1999/xlink" ext-link-type="gen" xlink:href="KP878457" xlink:type="simple">KP878457</ext-link></bold></td></tr><tr><td rowspan="1" colspan="1"><italic><tp:taxon-name><tp:taxon-name-part taxon-name-part-type="genus">Chamaedrilus</tp:taxon-name-part> <tp:taxon-name-part taxon-name-part-type="species">varisetosus</tp:taxon-name-part></tp:taxon-name></italic></td><td rowspan="1" colspan="1">SM172</td><td rowspan="1" colspan="1">SMNH142040</td><td rowspan="1" colspan="1">immature</td><td rowspan="1" colspan="1"><bold>CZ. NW Moravia</bold>, Okres Šumperk, Králický Sněžník, moss in stream</td><td rowspan="1" colspan="1"><named-content xmlns:xlink="http://www.w3.org/1999/xlink" content-type="dwc:verbatimLatitude" xlink:type="simple">50.1499</named-content></td><td rowspan="1" colspan="1"><named-content xmlns:xlink="http://www.w3.org/1999/xlink" content-type="dwc:verbatimLongitude" xlink:type="simple">16.8624</named-content></td><td rowspan="1" colspan="1">K. Elliott &amp; S. Martinsson</td><td rowspan="1" colspan="1">Jun 15 2013</td><td rowspan="1" colspan="1"><bold><ext-link xmlns:xlink="http://www.w3.org/1999/xlink" ext-link-type="gen" xlink:href="KP878458" xlink:type="simple">KP878458</ext-link></bold></td></tr></tbody></table></table-wrap><fig id="F1" position="float" orientation="portrait"><label>Figure 1.</label><caption><p>Boxplots showing differences in body size between <italic><tp:taxon-name><tp:taxon-name-part taxon-name-part-type="genus">Chamaedrilus</tp:taxon-name-part> <tp:taxon-name-part taxon-name-part-type="species">glandulosus</tp:taxon-name-part></tp:taxon-name></italic> (Michaelsen, 1888) sensu stricto and <italic><tp:taxon-name><tp:taxon-name-part taxon-name-part-type="genus">Chamaedrilus</tp:taxon-name-part> <tp:taxon-name-part taxon-name-part-type="species">varisetosus</tp:taxon-name-part></tp:taxon-name></italic> sp. n. <bold>A</bold> Length of 20 anteriormost segments <bold>B</bold> Width in segment XII. Both differences are significant (two-sided t-tests; P = 1.5E-5 and P = 5.5E-5, respectively).</p></caption><graphic xmlns:xlink="http://www.w3.org/1999/xlink" xlink:href="zookeys-501-001-g001.jpg" position="float" orientation="portrait" xlink:type="simple" id="oo_42902.jpg"/></fig></tp:treatment-sec><ref-list><ref id="B14"><mixed-citation xmlns:xlink="http://www.w3.org/1999/xlink" xlink:type="simple"><person-group><name name-style="western"><surname>Michaelsen</surname><given-names>W</given-names></name></person-group> (<year>1888</year>) <article-title>Beitrage zur Kenntniss der deutschen Enchytraeiden-Fauna.</article-title><source>Archiv für Mikroskopische Anatomie</source><volume>31</volume>: <fpage>483</fpage>–<lpage>498</lpage>. doi: <ext-link ext-link-type="doi" xlink:href="10.1007/BF02955717" xlink:type="simple">10.1007/BF02955717</ext-link></mixed-citation></ref><ref id="B15"><mixed-citation xmlns:xlink="http://www.w3.org/1999/xlink" xlink:type="simple"><person-group><name name-style="western"><surname>Michaelsen</surname><given-names>W</given-names></name></person-group> (<year>1900</year>) <source><tp:taxon-name><tp:taxon-name-part taxon-name-part-type="subclass">Oligochaeta</tp:taxon-name-part></tp:taxon-name></source>. <publisher-name>Friedländer &amp; Sohn</publisher-name>, <publisher-loc>Berlin</publisher-loc>, <size units="page">575 pp</size>. doi: <ext-link ext-link-type="doi" xlink:href="10.5962/bhl.title.1108" xlink:type="simple">10.5962/bhl.title.1108</ext-link></mixed-citation></ref><ref id="B9"><mixed-citation xmlns:xlink="http://www.w3.org/1999/xlink" xlink:type="simple"><person-group><name name-style="western"><surname>Friend</surname><given-names>H</given-names></name></person-group> (<year>1919</year>) <article-title>A new British enchytraeid worm.</article-title><source>Nature</source><volume>104</volume>: <fpage>174</fpage>. doi: <ext-link ext-link-type="doi" xlink:href="10.1038/104174a0" xlink:type="simple">10.1038/104174a0</ext-link></mixed-citation></ref><ref id="B2"><mixed-citation xmlns:xlink="http://www.w3.org/1999/xlink" xlink:type="simple"><person-group><name name-style="western"><surname>Bülow</surname><given-names>T von</given-names></name></person-group> (<year>1955</year>) <article-title>Oligochaeten aus den Endgebieten der Schlei.</article-title><source>Kieler Meeresforschung</source><volume>11</volume>: <fpage>253</fpage>–<lpage>264</lpage>.</mixed-citation></ref><ref id="B16"><mixed-citation xmlns:xlink="http://www.w3.org/1999/xlink" xlink:type="simple"><person-group><name name-style="western"><surname>Nielsen</surname><given-names>CO</given-names></name><name name-style="western"><surname>Christensen</surname><given-names>B</given-names></name></person-group> (<year>1959</year>) <article-title>The <tp:taxon-name><tp:taxon-name-part taxon-name-part-type="family">Enchytraeidae</tp:taxon-name-part></tp:taxon-name>. Critical revision and taxonomy of European species.</article-title><source>Natura Jutlandica</source><volume>8-9</volume>: <fpage>1</fpage>–<lpage>160</lpage>.</mixed-citation></ref><ref id="B23"><mixed-citation xmlns:xlink="http://www.w3.org/1999/xlink" xlink:type="simple"><person-group><name name-style="western"><surname>Schmelz</surname><given-names>RM</given-names></name><name name-style="western"><surname>Collado</surname><given-names>R</given-names></name></person-group> (<year>2010</year>) <article-title>A guide to European terrestrial and freshwater species of <tp:taxon-name><tp:taxon-name-part taxon-name-part-type="family">Enchytraeidae</tp:taxon-name-part></tp:taxon-name> (<tp:taxon-name><tp:taxon-name-part taxon-name-part-type="subclass">Oligochaeta</tp:taxon-name-part></tp:taxon-name>).</article-title><source>Soil Organisms</source><volume>82</volume>: <fpage>1</fpage>–<lpage>176</lpage></mixed-citation></ref><ref id="B11"><mixed-citation xmlns:xlink="http://www.w3.org/1999/xlink" xlink:type="simple"><person-group><name name-style="western"><surname>Martinsson</surname><given-names>S</given-names></name><name name-style="western"><surname>Erséus</surname><given-names>C</given-names></name></person-group> (<year>2014</year>) <article-title>Cryptic diversity in the well-studied terrestrial worm <italic><tp:taxon-name><tp:taxon-name-part taxon-name-part-type="genus">Cognettia</tp:taxon-name-part> <tp:taxon-name-part taxon-name-part-type="species">sphagnetorum</tp:taxon-name-part></tp:taxon-name></italic> (<tp:taxon-name><tp:taxon-name-part taxon-name-part-type="class">Clitellata</tp:taxon-name-part></tp:taxon-name>: <tp:taxon-name><tp:taxon-name-part taxon-name-part-type="family">Enchytraeidae</tp:taxon-name-part></tp:taxon-name>).</article-title><source>Pedobiologia</source><volume>57</volume>: <fpage>27</fpage>–<lpage>35</lpage>. doi: <ext-link ext-link-type="doi" xlink:href="10.1016/j.pedobi.2013.09.006" xlink:type="simple">10.1016/j.pedobi.2013.09.006</ext-link></mixed-citation></ref><ref id="B17"><mixed-citation xmlns:xlink="http://www.w3.org/1999/xlink" xlink:type="simple"><person-group><name name-style="western"><surname>Nurminen</surname><given-names>M</given-names></name></person-group> (<year>1973</year>) <article-title><tp:taxon-name><tp:taxon-name-part taxon-name-part-type="family">Enchytraeidae</tp:taxon-name-part></tp:taxon-name> (<tp:taxon-name><tp:taxon-name-part taxon-name-part-type="subclass">Oligochaeta</tp:taxon-name-part></tp:taxon-name>) from the vicinity of Montreal, Canada.</article-title><source>Annales Zoologici Fennici</source><volume>10</volume>: <fpage>399</fpage>–<lpage>402</lpage>.</mixed-citation></ref><ref id="B10"><mixed-citation xmlns:xlink="http://www.w3.org/1999/xlink" xlink:type="simple"><person-group><name name-style="western"><surname>Healy</surname><given-names>B</given-names></name></person-group> (<year>1996</year>) <article-title>Records of <tp:taxon-name><tp:taxon-name-part taxon-name-part-type="family">Enchytraeidae</tp:taxon-name-part></tp:taxon-name> (<tp:taxon-name><tp:taxon-name-part taxon-name-part-type="phylum">Annelida</tp:taxon-name-part></tp:taxon-name>: <tp:taxon-name><tp:taxon-name-part taxon-name-part-type="subclass">Oligochaeta</tp:taxon-name-part></tp:taxon-name>) from west Florida, 1. <italic><tp:taxon-name><tp:taxon-name-part taxon-name-part-type="genus">Mesenchytraeus</tp:taxon-name-part></tp:taxon-name></italic>, <italic><tp:taxon-name><tp:taxon-name-part taxon-name-part-type="genus">Cognettia</tp:taxon-name-part></tp:taxon-name></italic>, <italic><tp:taxon-name><tp:taxon-name-part taxon-name-part-type="genus">Bryodrilus</tp:taxon-name-part></tp:taxon-name></italic>, <italic><tp:taxon-name><tp:taxon-name-part taxon-name-part-type="genus">Hemienchytraeus</tp:taxon-name-part></tp:taxon-name></italic>, <italic><tp:taxon-name><tp:taxon-name-part taxon-name-part-type="genus">Henlea</tp:taxon-name-part></tp:taxon-name></italic> and <italic><tp:taxon-name><tp:taxon-name-part taxon-name-part-type="genus">Buchholzia</tp:taxon-name-part></tp:taxon-name></italic>.</article-title><source>Proceedings of the Biological Society of Washington</source><volume>109</volume>: <fpage>118</fpage>–<lpage>137</lpage>.</mixed-citation></ref><ref id="B22"><mixed-citation xmlns:xlink="http://www.w3.org/1999/xlink" xlink:type="simple"><person-group><name name-style="western"><surname>Schlaghamerský</surname><given-names>J</given-names></name><name name-style="western"><surname>Eisenhauer</surname><given-names>N</given-names></name><name name-style="western"><surname>Frelich</surname><given-names>LE</given-names></name></person-group> (<year>2014</year>) <article-title>Earthworm invasion alters enchytraeid community composition and individual biomass in northern hardwood forests of North America.</article-title><source>Applied Soil Ecology</source><volume>83</volume>: <fpage>159</fpage>–<lpage>169</lpage>. doi: <ext-link ext-link-type="doi" xlink:href="10.1016/j.apsoil.2013.09.005" xlink:type="simple">10.1016/j.apsoil.2013.09.005</ext-link></mixed-citation></ref></ref-list></tp:taxon-treatment>
