# Supplementary material for: On the identity of Chamaedrilus glandulosus (Michaelsen, 1888) (Clitellata, Enchytraeidae), with the description of a new species
Source: Zookeys. 2015 Apr 30;(501):1–14. doi: 10.3897/zookeys.501.9279 (PMC4432316; doi:10.3897/zookeys.501.9279)
Supplement: XML Treatment for Chamaedrilus varisetosus [file zookeys.501.9279-treatment2.xml]

<!DOCTYPE tp:taxon-treatment
  PUBLIC "-//TaxonX//DTD Taxonomic Treatment Publishing DTD v0 20100105//EN" "tax-treatment-NSO.dtd">
<tp:taxon-treatment xmlns:tp="http://www.plazi.org/taxpub"><tp:treatment-meta><kwd-group><label>Taxon classification</label><kwd><named-content content-type="kingdom">Animalia</named-content></kwd><kwd><named-content content-type="order">Enchytraeida</named-content></kwd><kwd><named-content content-type="family">Enchytraeidae</named-content></kwd></kwd-group><mixed-citation publication-type="journal"><person-group><name><surname>Martinsson</surname><given-names>Svante</given-names></name><name><surname>Rota</surname><given-names>Emilia</given-names></name><name><surname>Erséus</surname><given-names>Christer</given-names></name></person-group><article-title>On the identity of <italic><tp:taxon-name><tp:taxon-name-part taxon-name-part-type="genus">Chamaedrilus</tp:taxon-name-part> <tp:taxon-name-part taxon-name-part-type="species">glandulosus</tp:taxon-name-part></tp:taxon-name></italic> (Michaelsen, 1888) (<tp:taxon-name><tp:taxon-name-part taxon-name-part-type="class">Clitellata</tp:taxon-name-part></tp:taxon-name>, <tp:taxon-name><tp:taxon-name-part taxon-name-part-type="family">Enchytraeidae</tp:taxon-name-part></tp:taxon-name>), with the description of a new species</article-title><source>Zookeys</source><day>30</day><month>4</month><year>2015</year><volume>2015</volume><issue>501</issue><fpage>1</fpage><lpage>14</lpage><pub-id pub-id-type="doi">10.3897/zookeys.501.9279</pub-id></mixed-citation></tp:treatment-meta><tp:nomenclature><tp:taxon-name>
                        <tp:taxon-name-part taxon-name-part-type="genus">Chamaedrilus</tp:taxon-name-part>
                        <tp:taxon-name-part taxon-name-part-type="species">varisetosus</tp:taxon-name-part>
                        <object-id xmlns:xlink="http://www.w3.org/1999/xlink" content-type="zoobank" xlink:type="simple">http://zoobank.org/BEA27C2F-484B-465A-AA06-034E84F0FF20</object-id>
                    </tp:taxon-name><tp:taxon-status xmlns:xlink="http://www.w3.org/1999/xlink" xlink:type="simple">sp. n.</tp:taxon-status><xref ref-type="fig" rid="F3">Fig. 3</xref><!--PageBreak--><!--PageBreak--><tp:nomenclature-citation-list><tp:nomenclature-citation><tp:taxon-name><tp:taxon-name-part taxon-name-part-type="genus">Chamaedrilus</tp:taxon-name-part> <tp:taxon-name-part taxon-name-part-type="species">glandulosus</tp:taxon-name-part></tp:taxon-name><comment>; <xref ref-type="bibr" rid="B9">Friend 1919</xref>: 174, partim.</comment></tp:nomenclature-citation><tp:nomenclature-citation><tp:taxon-name><tp:taxon-name-part taxon-name-part-type="genus">Cognettia</tp:taxon-name-part> <tp:taxon-name-part taxon-name-part-type="species">glandulosa</tp:taxon-name-part></tp:taxon-name><comment>; <xref ref-type="bibr" rid="B16">Nielsen and Christensen 1959</xref>: 43, fig. 30, partim; <xref ref-type="bibr" rid="B23">Schmelz and Collado 2010</xref>: 79, partim.</comment></tp:nomenclature-citation><tp:nomenclature-citation><tp:taxon-name><tp:taxon-name-part taxon-name-part-type="genus">Cognettia</tp:taxon-name-part> <tp:taxon-name-part taxon-name-part-type="species">glandulosa</tp:taxon-name-part></tp:taxon-name><comment> A; <xref ref-type="bibr" rid="B11">Martinsson and Erséus 2014</xref>.</comment></tp:nomenclature-citation></tp:nomenclature-citation-list></tp:nomenclature><tp:treatment-sec sec-type="Holotype"><title>Holotype.</title><p>ZMBN99905, CE19052, mature, anterior part, COI barcode acc. no. <ext-link xmlns:xlink="http://www.w3.org/1999/xlink" ext-link-type="gen" xlink:href="KP878464" xlink:type="simple">KP878464</ext-link>, leg. Christer Erséus, Aug 10, 2013.</p></tp:treatment-sec><tp:treatment-sec sec-type="Type locality"><title>Type locality.</title><p><bold>NORWAY: Buskerud</bold>, Hol, at Örtedalsåna River (S of Haugastöl), elevation 1,075 m above sea level (<named-content xmlns:xlink="http://www.w3.org/1999/xlink" content-type="dwc:verbatimCoordinates" xlink:type="simple">N60.4866°, E7.8562°</named-content>).</p></tp:treatment-sec><tp:treatment-sec sec-type="Paratypes"><title>Paratypes.</title><p>ZMBN99906, CE19818, submature, anterior part, COI barcode acc. no. <ext-link xmlns:xlink="http://www.w3.org/1999/xlink" ext-link-type="gen" xlink:href="KP878469" xlink:type="simple">KP878469</ext-link>; <bold>NORWAY: Hedmark</bold>, Engerdal, Nymoen at Femundelva (Trysilelva) River, at Nordre Husfloen Farm (<named-content xmlns:xlink="http://www.w3.org/1999/xlink" content-type="dwc:verbatimCoordinates" xlink:type="simple">N61.6569°, E11.8164°</named-content>), leg. Christer Erséus, Aug 15, 2013. SMNH type-8723, CE19819, submature, anterior part, COI barcode acc. no. <ext-link xmlns:xlink="http://www.w3.org/1999/xlink" ext-link-type="gen" xlink:href="KP878470" xlink:type="simple">KP878470</ext-link>. Same collection data as for the other paratype.</p></tp:treatment-sec><tp:treatment-sec sec-type="Other material"><title>Other material.</title><p>See Table <xref ref-type="table" rid="T1">1</xref>. Twenty-seven immature specimens, of which 2 from the Czech Republic, 12 from Norway, and 13 from Sweden, all DNA-barcoded.</p></tp:treatment-sec><tp:treatment-sec sec-type="Etymology"><title>Etymology.</title><p>The species is named after the variation in numbers of chaetae in the lateral preclitellar bundles.</p></tp:treatment-sec><tp:treatment-sec sec-type="Diagnosis"><title>Diagnosis.</title><p>The new species can be separated from all other European species of <italic><tp:taxon-name><tp:taxon-name-part taxon-name-part-type="genus">Chamaedrilus</tp:taxon-name-part></tp:taxon-name></italic> except <italic><tp:taxon-name><tp:taxon-name-part taxon-name-part-type="genus">Chamaedrilus</tp:taxon-name-part> <tp:taxon-name-part taxon-name-part-type="species">glandulosus</tp:taxon-name-part></tp:taxon-name></italic> s. s. by its unique combination of 3–4 pairs of well-developed secondary pharyngeal glands, two chaetae in most lateral bundles in preclitellar segments, and three chaetae in all other bundles, spermathecae with comparatively long ectal ducts, and genitalia shifted forward 3–4 segments (in relation to normal placement in <tp:taxon-name><tp:taxon-name-part taxon-name-part-type="family">Enchytraeidae</tp:taxon-name-part></tp:taxon-name>). No characters completely separate this species from <italic><tp:taxon-name><tp:taxon-name-part taxon-name-part-type="genus">Chamaedrilus</tp:taxon-name-part> <tp:taxon-name-part taxon-name-part-type="species">glandulosus</tp:taxon-name-part></tp:taxon-name></italic>, but specimens of <italic><tp:taxon-name><tp:taxon-name-part taxon-name-part-type="genus">Chamaedrilus</tp:taxon-name-part> <tp:taxon-name-part taxon-name-part-type="species">varisetosus</tp:taxon-name-part></tp:taxon-name></italic> are generally smaller, have shorter chaetae and smaller internal organs, and usually have a few preclitellar lateral bundles with three chaetae (<italic><tp:taxon-name><tp:taxon-name-part taxon-name-part-type="genus">Chamaedrilus</tp:taxon-name-part> <tp:taxon-name-part taxon-name-part-type="species">glandulosus</tp:taxon-name-part></tp:taxon-name></italic> constantly has two chaetae per lateral bundle in preclitellar segments). Furthermore, <italic><tp:taxon-name><tp:taxon-name-part taxon-name-part-type="genus">Chamaedrilus</tp:taxon-name-part> <tp:taxon-name-part taxon-name-part-type="species">varisetosus</tp:taxon-name-part></tp:taxon-name></italic> is mainly found in moist to wet soils, whereas <italic><tp:taxon-name><tp:taxon-name-part taxon-name-part-type="genus">Chamaedrilus</tp:taxon-name-part> <tp:taxon-name-part taxon-name-part-type="species">glandulosus</tp:taxon-name-part></tp:taxon-name></italic> is only found in aquatic habitats.</p></tp:treatment-sec><tp:treatment-sec sec-type="Description"><title>Description.</title><p>EXTERNAL CHARACTERS: Size: length of 20 anteriormost segments 2.33–4.38 mm, mean 2.89±0.59 (n = 13); body width in XII 0.20–0.42 mm, <!--PageBreak-->mean 0.28±0.07 (n = 20). Chaetae sigmoid without nodulus, 50–60 µm long, chaetal formula 2,3-(2),3:3–3; most specimens with 3 chaetae in lateral bundles of III(or IV)-V and 2 chaetae in the other lateral preclitellar bundles, but some specimens have 2 chaetae in all preclitellar lateral bundles; in sexually mature specimens, chaetae missing in the segment bearing male pores (VIII or IX). In the mature and submature specimens examined, clitellum only developed (but poorly) in the segment bearing the male pores and ½ a segment posterior and anterior to that segment.</p><p>INTERNAL CHARACTERS: Brain slightly concave posteriorly, concave anteriorly, 125–140 µm long, about twice as long as broad (Fig. <xref ref-type="fig" rid="F3">3D</xref>). Pharyngeal glands, 3–4 primary pairs; 3–4 pairs of well-developed secondary glands (Fig. <xref ref-type="fig" rid="F3">3A</xref>), secondary glands behind the last pair of primary glands sometimes missing. Dorsal blood vessel arising in XIII–XVII, rarely in XI or XVIII. First pair of nephridia present at 8/9–11/12; nephridia with efferent duct originating antero-ventrally, close to septum; anteseptale consisting of funnel only; postseptale oval, elongate (Fig. <xref ref-type="fig" rid="F3">3E</xref>). Chloragogen cells granulated, 20–30 µm long. Coelomocytes finely granulated, round to oval, approximately 20 µm long.</p><fig id="F3" position="float" orientation="portrait"><label>Figure 3.</label><caption><p><italic><tp:taxon-name><tp:taxon-name-part taxon-name-part-type="genus">Chamaedrilus</tp:taxon-name-part> <tp:taxon-name-part taxon-name-part-type="species">varisetosus</tp:taxon-name-part></tp:taxon-name></italic> sp. n. <bold>A</bold> Anterior part of body (immature specimen) in lateral view, indicating chaetal distribution and the size, shape and number of pharyngeal glands <bold>B</bold> Male genitalia of a mature worm with male pores in segment VIII <bold>C</bold> Spermatheca <bold>D</bold> Brain, dorsal view <bold>E</bold> Nephridium at septum 10/11, lateral view. Abbreviations: eg = ectal gland; pb = penial bulb; sa = spermathecal ampulla; sd = spermathecal duct; sf = sperm funnel; vd = vas deferens. Scale bars: 200 µm (<bold>A</bold>); 50 µm (<bold>B-E</bold>).</p></caption><graphic xmlns:xlink="http://www.w3.org/1999/xlink" xlink:href="zookeys-501-001-g003.jpg" position="float" orientation="portrait" xlink:type="simple" id="oo_42904.jpg"/></fig><p>Seminal vesicle unpaired, distinct in all three mature/submature specimens. Other genitalia paired. Sperm funnel about 100 µm long, 40–50 µm wide; collar indistinct, 25–30 µm wide. Spermatozoa not observed on collar. Vas deferens long, with several loops, about 5–7 µm wide. Penial bulb poorly developed, about 25 µm wide, 35–40 µm long (Fig. <xref ref-type="fig" rid="F3">3B</xref>). Male pores in VIII or IX. Spermathecae paired; pores located slightly below lateral chaetae; ectal duct smooth, 225 µm long, approximately 15 µm wide; ectal gland 25–30 µm in diameter; ampulla about 150 µm long, with ectal enlargement, followed <!--PageBreak-->by a contraction and a tubular to oval ental chamber; no sperm observed in ampulla; ampulla not attached to oesophagus (Fig. <xref ref-type="fig" rid="F3">3C</xref>). Spermathecae entering into VI.</p></tp:treatment-sec><tp:treatment-sec sec-type="Habitat and distribution"><title>Habitat and distribution.</title><p>Found both in aquatic and terrestrial habitats. In freshwater found on stony bottoms in rivers, on land found in both deciduous and coniferous forest as well as in grassland soils. Known from Canada (BOLD record), the Czech Republic, Finland (BOLD record), Norway and Sweden, but may be more widely distributed in Europe and North America. Schlaghamerský’s (2013) description of <italic><tp:taxon-name><tp:taxon-name-part taxon-name-part-type="genus">Cognettia</tp:taxon-name-part> <tp:taxon-name-part taxon-name-part-type="species">glandulosa</tp:taxon-name-part></tp:taxon-name></italic> from Michigan fits our description of <italic><tp:taxon-name><tp:taxon-name-part taxon-name-part-type="genus">Chamaedrilus</tp:taxon-name-part> <tp:taxon-name-part taxon-name-part-type="species">varisetosus</tp:taxon-name-part></tp:taxon-name></italic>. This and <xref ref-type="bibr" rid="B22">Schlaghamerský’s et al. (2014)</xref> records from Minnesota and Wisconsin are likely to refer to the same species.</p></tp:treatment-sec><tp:treatment-sec sec-type="Biology"><title>Biology.</title><p>Parthenogenetic reproduction more limited in time (maturing specimens found in August in Norway) than fragmentation (observed in May-September in Sweden and Norway). Worms with regenerating tails and/or heads rather frequent. This species may correspond to the population studied by <xref ref-type="bibr" rid="B3">Christensen (1959)</xref>, in which the number of mature worms was high for a short period during the autumn. The variation in number of the lateral chaetae corresponds to that given in the diagnosis by <xref ref-type="bibr" rid="B16">Nielsen and Christensen (1959)</xref>.</p></tp:treatment-sec><tp:treatment-sec sec-type="Remarks"><title>Remarks.</title><p>This species is represented in BOLD by BIN: <ext-link xmlns:xlink="http://www.w3.org/1999/xlink" ext-link-type="uri" xlink:href="http://boldsystems.org/index.php/Public_BarcodeCluster?clusteruri=BOLD:AAT9501" xlink:type="simple">AAT9501</ext-link>.</p></tp:treatment-sec><tp:treatment-sec><!--Section generated to contain objects referenced in tp:taxon-treatment.--><table-wrap id="T1" position="float" orientation="portrait"><label>Table 1.</label><caption><p>List of material included in this study, with specimen identification numbers, voucher numbers, collection data, GPS coordinates, and GenBank accession numbers for COI barcodes. Voucher numbers in bold indicate type specimens, barcode numbers in bold are newly generated sequences. Locality data are given in the form: country, province, municipality and locality; GPS coordinates are given as decimal degrees. CZ = Czech Republic, FIN = Finland, GER = Germany, NOR = Norway, SWE = Sweden.</p></caption><table rules="all"><tbody><tr><th rowspan="2" colspan="1">Species</th><th rowspan="2" colspan="1">Spm. nos.</th><th rowspan="2" colspan="1">Museum voucher nos.</th><th rowspan="2" colspan="1">Sexual maturity</th><th rowspan="2" colspan="1">Collection locality</th><th rowspan="1" colspan="2">Coordinates</th><th rowspan="2" colspan="1">Leg.</th><th rowspan="2" colspan="1">Coll. date</th><th rowspan="2" colspan="1">Barcode Acc. nos.</th></tr><tr><th rowspan="1" colspan="1">N</th><th rowspan="1" colspan="1">E</th></tr><tr><td rowspan="1" colspan="1"><italic><tp:taxon-name><tp:taxon-name-part taxon-name-part-type="genus">Chamaedrilus</tp:taxon-name-part> <tp:taxon-name-part taxon-name-part-type="species">glandulosus</tp:taxon-name-part></tp:taxon-name></italic></td><td rowspan="1" colspan="1"/><td rowspan="1" colspan="1"><bold>ZMUH V 429a</bold></td><td rowspan="1" colspan="1">mature</td><td rowspan="1" colspan="1"><bold>GER. Hamburg</bold>, Hamburg, Bille River bank</td><td rowspan="1" colspan="1"><named-content xmlns:xlink="http://www.w3.org/1999/xlink" content-type="dwc:verbatimLatitude" xlink:type="simple">53.54</named-content></td><td rowspan="1" colspan="1"><named-content xmlns:xlink="http://www.w3.org/1999/xlink" content-type="dwc:verbatimLongitude" xlink:type="simple">10.09</named-content></td><td rowspan="1" colspan="1">W. Michaelsen</td><td rowspan="1" colspan="1">Pre 1888</td><td rowspan="1" colspan="1">-</td></tr><tr><td rowspan="1" colspan="1"><italic><tp:taxon-name><tp:taxon-name-part taxon-name-part-type="genus">Chamaedrilus</tp:taxon-name-part> <tp:taxon-name-part taxon-name-part-type="species">glandulosus</tp:taxon-name-part></tp:taxon-name></italic></td><td rowspan="1" colspan="1"/><td rowspan="1" colspan="1"><bold>ZMUH V 429b</bold></td><td rowspan="1" colspan="1">immature</td><td rowspan="1" colspan="1"><bold>GER. Hamburg</bold>, Hamburg, Bille River bank</td><td rowspan="1" colspan="1"><named-content xmlns:xlink="http://www.w3.org/1999/xlink" content-type="dwc:verbatimLatitude" xlink:type="simple">53.54</named-content></td><td rowspan="1" colspan="1"><named-content xmlns:xlink="http://www.w3.org/1999/xlink" content-type="dwc:verbatimLongitude" xlink:type="simple">10.09</named-content></td><td rowspan="1" colspan="1">W. Michaelsen</td><td rowspan="1" colspan="1">Pre 1888</td><td rowspan="1" colspan="1">-</td></tr><tr><td rowspan="1" colspan="1"><italic><tp:taxon-name><tp:taxon-name-part taxon-name-part-type="genus">Chamaedrilus</tp:taxon-name-part> <tp:taxon-name-part taxon-name-part-type="species">glandulosus</tp:taxon-name-part></tp:taxon-name></italic></td><td rowspan="1" colspan="1">CE2011</td><td rowspan="1" colspan="1">SMNH133613</td><td rowspan="1" colspan="1">immature</td><td rowspan="1" colspan="1"><bold>SWE. Västergötland</bold>, Vårgårda, Lången Lake littoral</td><td rowspan="1" colspan="1"><named-content xmlns:xlink="http://www.w3.org/1999/xlink" content-type="dwc:verbatimLatitude" xlink:type="simple">57.9973</named-content></td><td rowspan="1" colspan="1"><named-content xmlns:xlink="http://www.w3.org/1999/xlink" content-type="dwc:verbatimLongitude" xlink:type="simple">12.5868</named-content></td><td rowspan="1" colspan="1">C. Erséus</td><td rowspan="1" colspan="1">Jun 30 2006</td><td rowspan="1" colspan="1"><ext-link xmlns:xlink="http://www.w3.org/1999/xlink" ext-link-type="gen" xlink:href="KF672372" xlink:type="simple">KF672372</ext-link></td></tr><tr><td rowspan="1" colspan="1"><italic><tp:taxon-name><tp:taxon-name-part taxon-name-part-type="genus">Chamaedrilus</tp:taxon-name-part> <tp:taxon-name-part taxon-name-part-type="species">glandulosus</tp:taxon-name-part></tp:taxon-name></italic></td><td rowspan="1" colspan="1">CE2841</td><td rowspan="1" colspan="1">SMNH133614</td><td rowspan="1" colspan="1">immature</td><td rowspan="1" colspan="1"><bold>SWE. Öland</bold>, Borgholm, Räpplinge, stream</td><td rowspan="1" colspan="1"><named-content xmlns:xlink="http://www.w3.org/1999/xlink" content-type="dwc:verbatimLatitude" xlink:type="simple">56.8195</named-content></td><td rowspan="1" colspan="1"><named-content xmlns:xlink="http://www.w3.org/1999/xlink" content-type="dwc:verbatimLongitude" xlink:type="simple">16.9444</named-content></td><td rowspan="1" colspan="1">A. Ansebo, L. Matamoros &amp; C. Erséus</td><td rowspan="1" colspan="1">Jun 13 2007</td><td rowspan="1" colspan="1"><ext-link xmlns:xlink="http://www.w3.org/1999/xlink" ext-link-type="gen" xlink:href="KF672374" xlink:type="simple">KF672374</ext-link></td></tr><tr><td rowspan="1" colspan="1"><italic><tp:taxon-name><tp:taxon-name-part taxon-name-part-type="genus">Chamaedrilus</tp:taxon-name-part> <tp:taxon-name-part taxon-name-part-type="species">glandulosus</tp:taxon-name-part></tp:taxon-name></italic></td><td rowspan="1" colspan="1">CE2887</td><td rowspan="1" colspan="1">SMNH133615</td><td rowspan="1" colspan="1">submature</td><td rowspan="1" colspan="1"><bold>SWE. Södermanland</bold>, Vingåker, Låttern Lake littoral</td><td rowspan="1" colspan="1"><named-content xmlns:xlink="http://www.w3.org/1999/xlink" content-type="dwc:verbatimLatitude" xlink:type="simple">59.0854</named-content></td><td rowspan="1" colspan="1"><named-content xmlns:xlink="http://www.w3.org/1999/xlink" content-type="dwc:verbatimLongitude" xlink:type="simple">16.0426</named-content></td><td rowspan="1" colspan="1">C. Erséus</td><td rowspan="1" colspan="1">Jul 30 2007</td><td rowspan="1" colspan="1"><ext-link xmlns:xlink="http://www.w3.org/1999/xlink" ext-link-type="gen" xlink:href="KF672375" xlink:type="simple">KF672375</ext-link></td></tr><tr><td rowspan="1" colspan="1"><italic><tp:taxon-name><tp:taxon-name-part taxon-name-part-type="genus">Chamaedrilus</tp:taxon-name-part> <tp:taxon-name-part taxon-name-part-type="species">glandulosus</tp:taxon-name-part></tp:taxon-name></italic></td><td rowspan="1" colspan="1">CE2888</td><td rowspan="1" colspan="1">SMNH133616</td><td rowspan="1" colspan="1">submature</td><td rowspan="1" colspan="1"><bold>SWE. Södermanland</bold>, Vingåker, Låttern Lake littoral</td><td rowspan="1" colspan="1"><named-content xmlns:xlink="http://www.w3.org/1999/xlink" content-type="dwc:verbatimLatitude" xlink:type="simple">59.0854</named-content></td><td rowspan="1" colspan="1"><named-content xmlns:xlink="http://www.w3.org/1999/xlink" content-type="dwc:verbatimLongitude" xlink:type="simple">16.0426</named-content></td><td rowspan="1" colspan="1">C. Erséus</td><td rowspan="1" colspan="1">Jul 30 2007</td><td rowspan="1" colspan="1"><ext-link xmlns:xlink="http://www.w3.org/1999/xlink" ext-link-type="gen" xlink:href="KF672376" xlink:type="simple">KF672376</ext-link></td></tr><tr><td rowspan="1" colspan="1"><italic><tp:taxon-name><tp:taxon-name-part taxon-name-part-type="genus">Chamaedrilus</tp:taxon-name-part> <tp:taxon-name-part taxon-name-part-type="species">glandulosus</tp:taxon-name-part></tp:taxon-name></italic></td><td rowspan="1" colspan="1">CE2889</td><td rowspan="1" colspan="1">SMNH133617</td><td rowspan="1" colspan="1">immature</td><td rowspan="1" colspan="1"><bold>SWE. Södermanland</bold>, Vingåker, Låttern Lake littoral</td><td rowspan="1" colspan="1"><named-content xmlns:xlink="http://www.w3.org/1999/xlink" content-type="dwc:verbatimLatitude" xlink:type="simple">59.0854</named-content></td><td rowspan="1" colspan="1"><named-content xmlns:xlink="http://www.w3.org/1999/xlink" content-type="dwc:verbatimLongitude" xlink:type="simple">16.0426</named-content></td><td rowspan="1" colspan="1">C. Erséus</td><td rowspan="1" colspan="1">Jul 30 2007</td><td rowspan="1" colspan="1"><ext-link xmlns:xlink="http://www.w3.org/1999/xlink" ext-link-type="gen" xlink:href="KF672377" xlink:type="simple">KF672377</ext-link></td></tr><tr><td rowspan="1" colspan="1"><italic><tp:taxon-name><tp:taxon-name-part taxon-name-part-type="genus">Chamaedrilus</tp:taxon-name-part> <tp:taxon-name-part taxon-name-part-type="species">glandulosus</tp:taxon-name-part></tp:taxon-name></italic></td><td rowspan="1" colspan="1">CE2890</td><td rowspan="1" colspan="1">SMNH133618</td><td rowspan="1" colspan="1">immature</td><td rowspan="1" colspan="1"><bold>SWE. Södermanland</bold>, Vingåker, Låttern Lake littoral</td><td rowspan="1" colspan="1"><named-content xmlns:xlink="http://www.w3.org/1999/xlink" content-type="dwc:verbatimLatitude" xlink:type="simple">59.0854</named-content></td><td rowspan="1" colspan="1"><named-content xmlns:xlink="http://www.w3.org/1999/xlink" content-type="dwc:verbatimLongitude" xlink:type="simple">16.0426</named-content></td><td rowspan="1" colspan="1">C. Erséus</td><td rowspan="1" colspan="1">Jul 30 2007</td><td rowspan="1" colspan="1"><ext-link xmlns:xlink="http://www.w3.org/1999/xlink" ext-link-type="gen" xlink:href="KF672378" xlink:type="simple">KF672378</ext-link></td></tr><tr><td rowspan="1" colspan="1"><italic><tp:taxon-name><tp:taxon-name-part taxon-name-part-type="genus">Chamaedrilus</tp:taxon-name-part> <tp:taxon-name-part taxon-name-part-type="species">glandulosus</tp:taxon-name-part></tp:taxon-name></italic></td><td rowspan="1" colspan="1">CE2891</td><td rowspan="1" colspan="1">SMNH133619</td><td rowspan="1" colspan="1">immature</td><td rowspan="1" colspan="1"><bold>SWE. Södermanland</bold>, Vingåker, Låttern Lake littoral</td><td rowspan="1" colspan="1"><named-content xmlns:xlink="http://www.w3.org/1999/xlink" content-type="dwc:verbatimLatitude" xlink:type="simple">59.0854</named-content></td><td rowspan="1" colspan="1"><named-content xmlns:xlink="http://www.w3.org/1999/xlink" content-type="dwc:verbatimLongitude" xlink:type="simple">16.0426</named-content></td><td rowspan="1" colspan="1">C. Erséus</td><td rowspan="1" colspan="1">Jul 30 2007</td><td rowspan="1" colspan="1"><ext-link xmlns:xlink="http://www.w3.org/1999/xlink" ext-link-type="gen" xlink:href="KF672379" xlink:type="simple">KF672379</ext-link></td></tr><tr><td rowspan="1" colspan="1"><italic><tp:taxon-name><tp:taxon-name-part taxon-name-part-type="genus">Chamaedrilus</tp:taxon-name-part> <tp:taxon-name-part taxon-name-part-type="species">glandulosus</tp:taxon-name-part></tp:taxon-name></italic></td><td rowspan="1" colspan="1">CE8510</td><td rowspan="1" colspan="1">SMNH133620</td><td rowspan="1" colspan="1">immature</td><td rowspan="1" colspan="1"><bold>SWE. Lappland</bold>, Kiruna, Abisko, marsh pond</td><td rowspan="1" colspan="1"><named-content xmlns:xlink="http://www.w3.org/1999/xlink" content-type="dwc:verbatimLatitude" xlink:type="simple">68.3485</named-content></td><td rowspan="1" colspan="1"><named-content xmlns:xlink="http://www.w3.org/1999/xlink" content-type="dwc:verbatimLongitude" xlink:type="simple">18.9719</named-content></td><td rowspan="1" colspan="1">D. Fontaneto</td><td rowspan="1" colspan="1">Jul 6 2007</td><td rowspan="1" colspan="1"><ext-link xmlns:xlink="http://www.w3.org/1999/xlink" ext-link-type="gen" xlink:href="JN260143" xlink:type="simple">JN260143</ext-link></td></tr><tr><td rowspan="1" colspan="1"><italic><tp:taxon-name><tp:taxon-name-part taxon-name-part-type="genus">Chamaedrilus</tp:taxon-name-part> <tp:taxon-name-part taxon-name-part-type="species">glandulosus</tp:taxon-name-part></tp:taxon-name></italic></td><td rowspan="1" colspan="1">CE10655</td><td rowspan="1" colspan="1">SMNH133612</td><td rowspan="1" colspan="1">immature</td><td rowspan="1" colspan="1"><bold>FIN. Keski-Suomi</bold>, Jyväskylä, Alvajärvi Lake littoral</td><td rowspan="1" colspan="1"><named-content xmlns:xlink="http://www.w3.org/1999/xlink" content-type="dwc:verbatimLatitude" xlink:type="simple">62.315</named-content></td><td rowspan="1" colspan="1"><named-content xmlns:xlink="http://www.w3.org/1999/xlink" content-type="dwc:verbatimLongitude" xlink:type="simple">25.730</named-content></td><td rowspan="1" colspan="1">H. Saarikoski</td><td rowspan="1" colspan="1">Fall 2009</td><td rowspan="1" colspan="1"><ext-link xmlns:xlink="http://www.w3.org/1999/xlink" ext-link-type="gen" xlink:href="JN260270" xlink:type="simple">JN260270</ext-link></td></tr><tr><td rowspan="1" colspan="1"><italic><tp:taxon-name><tp:taxon-name-part taxon-name-part-type="genus">Chamaedrilus</tp:taxon-name-part> <tp:taxon-name-part taxon-name-part-type="species">glandulosus</tp:taxon-name-part></tp:taxon-name></italic></td><td rowspan="1" colspan="1">CE17761</td><td rowspan="1" colspan="1">SMNH142041</td><td rowspan="1" colspan="1">immature</td><td rowspan="1" colspan="1"><bold>SWE. Södermanland</bold>, Vingåker, Hjälmaren Lake littoral</td><td rowspan="1" colspan="1"><named-content xmlns:xlink="http://www.w3.org/1999/xlink" content-type="dwc:verbatimLatitude" xlink:type="simple">59.133</named-content></td><td rowspan="1" colspan="1"><named-content xmlns:xlink="http://www.w3.org/1999/xlink" content-type="dwc:verbatimLongitude" xlink:type="simple">15.814</named-content></td><td rowspan="1" colspan="1">C. Erséus</td><td rowspan="1" colspan="1">Jul 27 2012</td><td rowspan="1" colspan="1"><bold><ext-link xmlns:xlink="http://www.w3.org/1999/xlink" ext-link-type="gen" xlink:href="KP878475" xlink:type="simple">KP878475</ext-link></bold></td></tr><tr><td rowspan="1" colspan="1"><italic><tp:taxon-name><tp:taxon-name-part taxon-name-part-type="genus">Chamaedrilus</tp:taxon-name-part> <tp:taxon-name-part taxon-name-part-type="species">glandulosus</tp:taxon-name-part></tp:taxon-name></italic></td><td rowspan="1" colspan="1">CE17806</td><td rowspan="1" colspan="1">SMNH142042</td><td rowspan="1" colspan="1">immature</td><td rowspan="1" colspan="1"><bold>SWE. Södermanland</bold>, Vingåker, Hjälmaren Lake littoral</td><td rowspan="1" colspan="1"><named-content xmlns:xlink="http://www.w3.org/1999/xlink" content-type="dwc:verbatimLatitude" xlink:type="simple">59.133</named-content></td><td rowspan="1" colspan="1"><named-content xmlns:xlink="http://www.w3.org/1999/xlink" content-type="dwc:verbatimLongitude" xlink:type="simple">15.814</named-content></td><td rowspan="1" colspan="1">C. Erséus</td><td rowspan="1" colspan="1">Jul 27 2012</td><td rowspan="1" colspan="1"><bold><ext-link xmlns:xlink="http://www.w3.org/1999/xlink" ext-link-type="gen" xlink:href="KP878476" xlink:type="simple">KP878476</ext-link></bold></td></tr><tr><td rowspan="1" colspan="1"><italic><tp:taxon-name><tp:taxon-name-part taxon-name-part-type="genus">Chamaedrilus</tp:taxon-name-part> <tp:taxon-name-part taxon-name-part-type="species">glandulosus</tp:taxon-name-part></tp:taxon-name></italic></td><td rowspan="1" colspan="1">CE18516</td><td rowspan="1" colspan="1">SMNH142043</td><td rowspan="1" colspan="1">submature</td><td rowspan="1" colspan="1"><bold>SWE. Västergötland</bold>, Lerum, Aspen Lake littoral</td><td rowspan="1" colspan="1"><named-content xmlns:xlink="http://www.w3.org/1999/xlink" content-type="dwc:verbatimLatitude" xlink:type="simple">57.7656</named-content></td><td rowspan="1" colspan="1"><named-content xmlns:xlink="http://www.w3.org/1999/xlink" content-type="dwc:verbatimLongitude" xlink:type="simple">12.2525</named-content></td><td rowspan="1" colspan="1">C. Erséus &amp; B. Williams</td><td rowspan="1" colspan="1">Jun 1 2013</td><td rowspan="1" colspan="1">-</td></tr><tr><td rowspan="1" colspan="1"><italic><tp:taxon-name><tp:taxon-name-part taxon-name-part-type="genus">Chamaedrilus</tp:taxon-name-part> <tp:taxon-name-part taxon-name-part-type="species">glandulosus</tp:taxon-name-part></tp:taxon-name></italic></td><td rowspan="1" colspan="1">CE18517</td><td rowspan="1" colspan="1">SMNH142044</td><td rowspan="1" colspan="1">mature</td><td rowspan="1" colspan="1"><bold>SWE. Västergötland</bold>, Lerum, Aspen Lake littoral</td><td rowspan="1" colspan="1"><named-content xmlns:xlink="http://www.w3.org/1999/xlink" content-type="dwc:verbatimLatitude" xlink:type="simple">57.7656</named-content></td><td rowspan="1" colspan="1"><named-content xmlns:xlink="http://www.w3.org/1999/xlink" content-type="dwc:verbatimLongitude" xlink:type="simple">12.2525</named-content></td><td rowspan="1" colspan="1">C. Erséus &amp; B. Williams</td><td rowspan="1" colspan="1">Jun 1 2013</td><td rowspan="1" colspan="1"><bold><ext-link xmlns:xlink="http://www.w3.org/1999/xlink" ext-link-type="gen" xlink:href="KP878477" xlink:type="simple">KP878477</ext-link></bold></td></tr><tr><td rowspan="1" colspan="1"><italic><tp:taxon-name><tp:taxon-name-part taxon-name-part-type="genus">Chamaedrilus</tp:taxon-name-part> <tp:taxon-name-part taxon-name-part-type="species">glandulosus</tp:taxon-name-part></tp:taxon-name></italic></td><td rowspan="1" colspan="1">CE18518</td><td rowspan="1" colspan="1">SMNH142045</td><td rowspan="1" colspan="1">immature</td><td rowspan="1" colspan="1"><bold>SWE. Västergötland</bold>, Lerum, Aspen Lake littoral</td><td rowspan="1" colspan="1"><named-content xmlns:xlink="http://www.w3.org/1999/xlink" content-type="dwc:verbatimLatitude" xlink:type="simple">57.7656</named-content></td><td rowspan="1" colspan="1"><named-content xmlns:xlink="http://www.w3.org/1999/xlink" content-type="dwc:verbatimLongitude" xlink:type="simple">12.2525</named-content></td><td rowspan="1" colspan="1">C. Erséus &amp; B. Williams</td><td rowspan="1" colspan="1">Jun 1 2013</td><td rowspan="1" colspan="1"><bold><ext-link xmlns:xlink="http://www.w3.org/1999/xlink" ext-link-type="gen" xlink:href="KP878478" xlink:type="simple">KP878478</ext-link></bold></td></tr><tr><td rowspan="1" colspan="1"><italic><tp:taxon-name><tp:taxon-name-part taxon-name-part-type="genus">Chamaedrilus</tp:taxon-name-part> <tp:taxon-name-part taxon-name-part-type="species">glandulosus</tp:taxon-name-part></tp:taxon-name></italic></td><td rowspan="1" colspan="1">CE20212</td><td rowspan="1" colspan="1">SMNH142046</td><td rowspan="1" colspan="1">immature</td><td rowspan="1" colspan="1"><bold>NOR. Östfold</bold>, Halden, Enningdalselva River</td><td rowspan="1" colspan="1"><named-content xmlns:xlink="http://www.w3.org/1999/xlink" content-type="dwc:verbatimLatitude" xlink:type="simple">58.9099</named-content></td><td rowspan="1" colspan="1"><named-content xmlns:xlink="http://www.w3.org/1999/xlink" content-type="dwc:verbatimLongitude" xlink:type="simple">11.5210</named-content></td><td rowspan="1" colspan="1">C. Erséus</td><td rowspan="1" colspan="1">Oct 12 2013</td><td rowspan="1" colspan="1"><bold><ext-link xmlns:xlink="http://www.w3.org/1999/xlink" ext-link-type="gen" xlink:href="KP878474" xlink:type="simple">KP878474</ext-link></bold></td></tr><tr><td rowspan="1" colspan="1"><italic><tp:taxon-name><tp:taxon-name-part taxon-name-part-type="genus">Chamaedrilus</tp:taxon-name-part> <tp:taxon-name-part taxon-name-part-type="species">varisetosus</tp:taxon-name-part></tp:taxon-name></italic></td><td rowspan="1" colspan="1">CE2634</td><td rowspan="1" colspan="1">SMNH133600</td><td rowspan="1" colspan="1">immature</td><td rowspan="1" colspan="1"><bold>SWE. Öland</bold>, Borgholm, S Greda, sandy soil</td><td rowspan="1" colspan="1"><named-content xmlns:xlink="http://www.w3.org/1999/xlink" content-type="dwc:verbatimLatitude" xlink:type="simple">56.9929</named-content></td><td rowspan="1" colspan="1"><named-content xmlns:xlink="http://www.w3.org/1999/xlink" content-type="dwc:verbatimLongitude" xlink:type="simple">16.8765</named-content></td><td rowspan="1" colspan="1">A. Ansebo, L. Matamoros &amp; C. Erséus</td><td rowspan="1" colspan="1">Jun 12 2007</td><td rowspan="1" colspan="1"><ext-link xmlns:xlink="http://www.w3.org/1999/xlink" ext-link-type="gen" xlink:href="KF672367" xlink:type="simple">KF672367</ext-link></td></tr><tr><td rowspan="1" colspan="1"><italic><tp:taxon-name><tp:taxon-name-part taxon-name-part-type="genus">Chamaedrilus</tp:taxon-name-part> <tp:taxon-name-part taxon-name-part-type="species">varisetosus</tp:taxon-name-part></tp:taxon-name></italic></td><td rowspan="1" colspan="1">CE2931</td><td rowspan="1" colspan="1">SMNH133601</td><td rowspan="1" colspan="1">immature</td><td rowspan="1" colspan="1"><bold>SWE. Öland</bold>, Borgholm, Egby, peaty soil</td><td rowspan="1" colspan="1"><named-content xmlns:xlink="http://www.w3.org/1999/xlink" content-type="dwc:verbatimLatitude" xlink:type="simple">56.8621</named-content></td><td rowspan="1" colspan="1"><named-content xmlns:xlink="http://www.w3.org/1999/xlink" content-type="dwc:verbatimLongitude" xlink:type="simple">16.8539</named-content></td><td rowspan="1" colspan="1">A. Ansebo, L. Matamoros &amp; C. Erséus</td><td rowspan="1" colspan="1">Jun 12 2007</td><td rowspan="1" colspan="1"><ext-link xmlns:xlink="http://www.w3.org/1999/xlink" ext-link-type="gen" xlink:href="KF672368" xlink:type="simple">KF672368</ext-link></td></tr><tr><td rowspan="1" colspan="1"><italic><tp:taxon-name><tp:taxon-name-part taxon-name-part-type="genus">Chamaedrilus</tp:taxon-name-part> <tp:taxon-name-part taxon-name-part-type="species">varisetosus</tp:taxon-name-part></tp:taxon-name></italic></td><td rowspan="1" colspan="1">CE4027</td><td rowspan="1" colspan="1">SMNH133602</td><td rowspan="1" colspan="1">immature</td><td rowspan="1" colspan="1"><bold>SWE. Skåne</bold>, Ystad, Nyvangsskogen, wet soil</td><td rowspan="1" colspan="1"><named-content xmlns:xlink="http://www.w3.org/1999/xlink" content-type="dwc:verbatimLatitude" xlink:type="simple">55.5606</named-content></td><td rowspan="1" colspan="1"><named-content xmlns:xlink="http://www.w3.org/1999/xlink" content-type="dwc:verbatimLongitude" xlink:type="simple">13.8239</named-content></td><td rowspan="1" colspan="1">C. Erséus</td><td rowspan="1" colspan="1">May 31 2008</td><td rowspan="1" colspan="1"><ext-link xmlns:xlink="http://www.w3.org/1999/xlink" ext-link-type="gen" xlink:href="KF672369" xlink:type="simple">KF672369</ext-link></td></tr><tr><td rowspan="1" colspan="1"><italic><tp:taxon-name><tp:taxon-name-part taxon-name-part-type="genus">Chamaedrilus</tp:taxon-name-part> <tp:taxon-name-part taxon-name-part-type="species">varisetosus</tp:taxon-name-part></tp:taxon-name></italic></td><td rowspan="1" colspan="1">CE4028</td><td rowspan="1" colspan="1">SMNH133603</td><td rowspan="1" colspan="1">immature</td><td rowspan="1" colspan="1"><bold>SWE. Skåne</bold>, Ystad, Nyvangsskogen, wet soil</td><td rowspan="1" colspan="1"><named-content xmlns:xlink="http://www.w3.org/1999/xlink" content-type="dwc:verbatimLatitude" xlink:type="simple">55.5606</named-content></td><td rowspan="1" colspan="1"><named-content xmlns:xlink="http://www.w3.org/1999/xlink" content-type="dwc:verbatimLongitude" xlink:type="simple">13.8239</named-content></td><td rowspan="1" colspan="1">C. Erséus</td><td rowspan="1" colspan="1">May 31 2008</td><td rowspan="1" colspan="1"><ext-link xmlns:xlink="http://www.w3.org/1999/xlink" ext-link-type="gen" xlink:href="KF672370" xlink:type="simple">KF672370</ext-link></td></tr><tr><td rowspan="1" colspan="1"><italic><tp:taxon-name><tp:taxon-name-part taxon-name-part-type="genus">Chamaedrilus</tp:taxon-name-part> <tp:taxon-name-part taxon-name-part-type="species">varisetosus</tp:taxon-name-part></tp:taxon-name></italic></td><td rowspan="1" colspan="1">CE6626</td><td rowspan="1" colspan="1">SMNH133604</td><td rowspan="1" colspan="1">immature</td><td rowspan="1" colspan="1"><bold>SWE. Uppland</bold>, Vallentuna, Brottby,peaty soil</td><td rowspan="1" colspan="1"><named-content xmlns:xlink="http://www.w3.org/1999/xlink" content-type="dwc:verbatimLatitude" xlink:type="simple">59.5477</named-content></td><td rowspan="1" colspan="1"><named-content xmlns:xlink="http://www.w3.org/1999/xlink" content-type="dwc:verbatimLongitude" xlink:type="simple">18.2467</named-content></td><td rowspan="1" colspan="1">C. Erséus</td><td rowspan="1" colspan="1">Jun 4 2009</td><td rowspan="1" colspan="1"><ext-link xmlns:xlink="http://www.w3.org/1999/xlink" ext-link-type="gen" xlink:href="KF672371" xlink:type="simple">KF672371</ext-link></td></tr><tr><td rowspan="1" colspan="1"><italic><tp:taxon-name><tp:taxon-name-part taxon-name-part-type="genus">Chamaedrilus</tp:taxon-name-part> <tp:taxon-name-part taxon-name-part-type="species">varisetosus</tp:taxon-name-part></tp:taxon-name></italic></td><td rowspan="1" colspan="1">CE9376</td><td rowspan="1" colspan="1">SMNH133605</td><td rowspan="1" colspan="1">immature</td><td rowspan="1" colspan="1"><bold>SWE. Medelpad</bold>, Timra, Söråker, forest soil</td><td rowspan="1" colspan="1"><named-content xmlns:xlink="http://www.w3.org/1999/xlink" content-type="dwc:verbatimLatitude" xlink:type="simple">62.5235</named-content></td><td rowspan="1" colspan="1"><named-content xmlns:xlink="http://www.w3.org/1999/xlink" content-type="dwc:verbatimLongitude" xlink:type="simple">17.4782</named-content></td><td rowspan="1" colspan="1">C. Erséus</td><td rowspan="1" colspan="1">Jun 8 2010</td><td rowspan="1" colspan="1"><ext-link xmlns:xlink="http://www.w3.org/1999/xlink" ext-link-type="gen" xlink:href="KF672424" xlink:type="simple">KF672424</ext-link></td></tr><tr><td rowspan="1" colspan="1"><italic><tp:taxon-name><tp:taxon-name-part taxon-name-part-type="genus">Chamaedrilus</tp:taxon-name-part> <tp:taxon-name-part taxon-name-part-type="species">varisetosus</tp:taxon-name-part></tp:taxon-name></italic></td><td rowspan="1" colspan="1">CE9517</td><td rowspan="1" colspan="1">SMNH133606</td><td rowspan="1" colspan="1">immature</td><td rowspan="1" colspan="1"><bold>SWE. Lappland</bold>, Kiruna, Björkliden, peat</td><td rowspan="1" colspan="1"><named-content xmlns:xlink="http://www.w3.org/1999/xlink" content-type="dwc:verbatimLatitude" xlink:type="simple">68.4262</named-content></td><td rowspan="1" colspan="1"><named-content xmlns:xlink="http://www.w3.org/1999/xlink" content-type="dwc:verbatimLongitude" xlink:type="simple">18.3509</named-content></td><td rowspan="1" colspan="1">C. Erséus</td><td rowspan="1" colspan="1">Jun 12 2010</td><td rowspan="1" colspan="1"><ext-link xmlns:xlink="http://www.w3.org/1999/xlink" ext-link-type="gen" xlink:href="JN260194" xlink:type="simple">JN260194</ext-link></td></tr><tr><td rowspan="1" colspan="1"><italic><tp:taxon-name><tp:taxon-name-part taxon-name-part-type="genus">Chamaedrilus</tp:taxon-name-part> <tp:taxon-name-part taxon-name-part-type="species">varisetosus</tp:taxon-name-part></tp:taxon-name></italic></td><td rowspan="1" colspan="1">CE9524</td><td rowspan="1" colspan="1">SMNH133607</td><td rowspan="1" colspan="1">immature</td><td rowspan="1" colspan="1"><bold>SWE. Lappland</bold>, Kiruna, Björkliden, river</td><td rowspan="1" colspan="1"><named-content xmlns:xlink="http://www.w3.org/1999/xlink" content-type="dwc:verbatimLatitude" xlink:type="simple">68.4277</named-content></td><td rowspan="1" colspan="1"><named-content xmlns:xlink="http://www.w3.org/1999/xlink" content-type="dwc:verbatimLongitude" xlink:type="simple">18.4448</named-content></td><td rowspan="1" colspan="1">C. Erséus</td><td rowspan="1" colspan="1">Jun 12 2010</td><td rowspan="1" colspan="1"><ext-link xmlns:xlink="http://www.w3.org/1999/xlink" ext-link-type="gen" xlink:href="KF672425" xlink:type="simple">KF672425</ext-link></td></tr><tr><td rowspan="1" colspan="1"><italic><tp:taxon-name><tp:taxon-name-part taxon-name-part-type="genus">Chamaedrilus</tp:taxon-name-part> <tp:taxon-name-part taxon-name-part-type="species">varisetosus</tp:taxon-name-part></tp:taxon-name></italic></td><td rowspan="1" colspan="1">CE9525</td><td rowspan="1" colspan="1">SMNH133608</td><td rowspan="1" colspan="1">immature</td><td rowspan="1" colspan="1"><bold>SWE. Lappland</bold>, Kiruna, Björkliden, river</td><td rowspan="1" colspan="1"><named-content xmlns:xlink="http://www.w3.org/1999/xlink" content-type="dwc:verbatimLatitude" xlink:type="simple">68.4277</named-content></td><td rowspan="1" colspan="1"><named-content xmlns:xlink="http://www.w3.org/1999/xlink" content-type="dwc:verbatimLongitude" xlink:type="simple">18.4448</named-content></td><td rowspan="1" colspan="1">C. Erséus</td><td rowspan="1" colspan="1">Jun 12 2010</td><td rowspan="1" colspan="1"><ext-link xmlns:xlink="http://www.w3.org/1999/xlink" ext-link-type="gen" xlink:href="JN260195" xlink:type="simple">JN260195</ext-link></td></tr><tr><td rowspan="1" colspan="1"><italic><tp:taxon-name><tp:taxon-name-part taxon-name-part-type="genus">Chamaedrilus</tp:taxon-name-part> <tp:taxon-name-part taxon-name-part-type="species">varisetosus</tp:taxon-name-part></tp:taxon-name></italic></td><td rowspan="1" colspan="1">CE9526</td><td rowspan="1" colspan="1">SMNH133609</td><td rowspan="1" colspan="1">immature</td><td rowspan="1" colspan="1"><bold>SWE. Lappland</bold>, Kiruna, Björkliden, river</td><td rowspan="1" colspan="1"><named-content xmlns:xlink="http://www.w3.org/1999/xlink" content-type="dwc:verbatimLatitude" xlink:type="simple">68.4277</named-content></td><td rowspan="1" colspan="1"><named-content xmlns:xlink="http://www.w3.org/1999/xlink" content-type="dwc:verbatimLongitude" xlink:type="simple">18.4448</named-content></td><td rowspan="1" colspan="1">C. Erséus</td><td rowspan="1" colspan="1">Jun 12 2010</td><td rowspan="1" colspan="1"><ext-link xmlns:xlink="http://www.w3.org/1999/xlink" ext-link-type="gen" xlink:href="JN260282" xlink:type="simple">JN260282</ext-link></td></tr><tr><td rowspan="1" colspan="1"><italic><tp:taxon-name><tp:taxon-name-part taxon-name-part-type="genus">Chamaedrilus</tp:taxon-name-part> <tp:taxon-name-part taxon-name-part-type="species">varisetosus</tp:taxon-name-part></tp:taxon-name></italic></td><td rowspan="1" colspan="1">CE9536</td><td rowspan="1" colspan="1">SMNH133610</td><td rowspan="1" colspan="1">immature</td><td rowspan="1" colspan="1"><bold>SWE. Lappland</bold>, Kiruna, Kiruna, forest soil</td><td rowspan="1" colspan="1"><named-content xmlns:xlink="http://www.w3.org/1999/xlink" content-type="dwc:verbatimLatitude" xlink:type="simple">67.8546</named-content></td><td rowspan="1" colspan="1"><named-content xmlns:xlink="http://www.w3.org/1999/xlink" content-type="dwc:verbatimLongitude" xlink:type="simple">20.2173</named-content></td><td rowspan="1" colspan="1">C. Erséus</td><td rowspan="1" colspan="1">Jun 13 2010</td><td rowspan="1" colspan="1"><ext-link xmlns:xlink="http://www.w3.org/1999/xlink" ext-link-type="gen" xlink:href="JN260198" xlink:type="simple">JN260198</ext-link></td></tr><tr><td rowspan="1" colspan="1"><italic><tp:taxon-name><tp:taxon-name-part taxon-name-part-type="genus">Chamaedrilus</tp:taxon-name-part> <tp:taxon-name-part taxon-name-part-type="species">varisetosus</tp:taxon-name-part></tp:taxon-name></italic></td><td rowspan="1" colspan="1">CE9581</td><td rowspan="1" colspan="1">SMNH133611</td><td rowspan="1" colspan="1">immature</td><td rowspan="1" colspan="1"><bold>SWE. Lappland</bold>, Vilhelmina, Klimpfjäll, grassland soil</td><td rowspan="1" colspan="1"><named-content xmlns:xlink="http://www.w3.org/1999/xlink" content-type="dwc:verbatimLatitude" xlink:type="simple">65.0621</named-content></td><td rowspan="1" colspan="1"><named-content xmlns:xlink="http://www.w3.org/1999/xlink" content-type="dwc:verbatimLongitude" xlink:type="simple">14.8066</named-content></td><td rowspan="1" colspan="1">C. Erséus</td><td rowspan="1" colspan="1">Jun 15 2010</td><td rowspan="1" colspan="1"><ext-link xmlns:xlink="http://www.w3.org/1999/xlink" ext-link-type="gen" xlink:href="JN260206" xlink:type="simple">JN260206</ext-link></td></tr><tr><td rowspan="1" colspan="1"><italic><tp:taxon-name><tp:taxon-name-part taxon-name-part-type="genus">Chamaedrilus</tp:taxon-name-part> <tp:taxon-name-part taxon-name-part-type="species">varisetosus</tp:taxon-name-part></tp:taxon-name></italic></td><td rowspan="1" colspan="1">CE11485</td><td rowspan="1" colspan="1">SMNH142026</td><td rowspan="1" colspan="1">immature</td><td rowspan="1" colspan="1"><bold>SWE. Västergötland</bold>, Lerum, Almekärr, wet soil</td><td rowspan="1" colspan="1"><named-content xmlns:xlink="http://www.w3.org/1999/xlink" content-type="dwc:verbatimLatitude" xlink:type="simple">57.7614</named-content></td><td rowspan="1" colspan="1"><named-content xmlns:xlink="http://www.w3.org/1999/xlink" content-type="dwc:verbatimLongitude" xlink:type="simple">12.2706</named-content></td><td rowspan="1" colspan="1">C. Erséus &amp; A. Achurra</td><td rowspan="1" colspan="1">Apr 23 2011</td><td rowspan="1" colspan="1"><bold><ext-link xmlns:xlink="http://www.w3.org/1999/xlink" ext-link-type="gen" xlink:href="KP878462" xlink:type="simple">KP878462</ext-link></bold></td></tr><tr><td rowspan="1" colspan="1"><italic><tp:taxon-name><tp:taxon-name-part taxon-name-part-type="genus">Chamaedrilus</tp:taxon-name-part> <tp:taxon-name-part taxon-name-part-type="species">varisetosus</tp:taxon-name-part></tp:taxon-name></italic></td><td rowspan="1" colspan="1">CE18904</td><td rowspan="1" colspan="1">SMNH142027</td><td rowspan="1" colspan="1">immature</td><td rowspan="1" colspan="1"><bold>NOR. Telemark</bold>, Hjartdal, Kovstulheia, stream</td><td rowspan="1" colspan="1"><named-content xmlns:xlink="http://www.w3.org/1999/xlink" content-type="dwc:verbatimLatitude" xlink:type="simple">59.8182</named-content></td><td rowspan="1" colspan="1"><named-content xmlns:xlink="http://www.w3.org/1999/xlink" content-type="dwc:verbatimLongitude" xlink:type="simple">8.7222</named-content></td><td rowspan="1" colspan="1">C. Erséus &amp; B. Williams</td><td rowspan="1" colspan="1">Jun 13 2013</td><td rowspan="1" colspan="1"><bold><ext-link xmlns:xlink="http://www.w3.org/1999/xlink" ext-link-type="gen" xlink:href="KP878463" xlink:type="simple">KP878463</ext-link></bold></td></tr><tr><td rowspan="1" colspan="1"><italic><tp:taxon-name><tp:taxon-name-part taxon-name-part-type="genus">Chamaedrilus</tp:taxon-name-part> <tp:taxon-name-part taxon-name-part-type="species">varisetosus</tp:taxon-name-part></tp:taxon-name></italic></td><td rowspan="1" colspan="1">CE19031</td><td rowspan="1" colspan="1">SMNH142028</td><td rowspan="1" colspan="1">immature</td><td rowspan="1" colspan="1"><bold>NOR. Telemark</bold>, Kviteseid, Kviteseid, wet forest litter</td><td rowspan="1" colspan="1"><named-content xmlns:xlink="http://www.w3.org/1999/xlink" content-type="dwc:verbatimLatitude" xlink:type="simple">59.3532</named-content></td><td rowspan="1" colspan="1"><named-content xmlns:xlink="http://www.w3.org/1999/xlink" content-type="dwc:verbatimLongitude" xlink:type="simple">8.5196</named-content></td><td rowspan="1" colspan="1">C. Erséus &amp; B. Williams</td><td rowspan="1" colspan="1">Jun 13 2013</td><td rowspan="1" colspan="1"><bold><ext-link xmlns:xlink="http://www.w3.org/1999/xlink" ext-link-type="gen" xlink:href="KP878460" xlink:type="simple">KP878460</ext-link></bold></td></tr><tr><td rowspan="1" colspan="1"><italic><tp:taxon-name><tp:taxon-name-part taxon-name-part-type="genus">Chamaedrilus</tp:taxon-name-part> <tp:taxon-name-part taxon-name-part-type="species">varisetosus</tp:taxon-name-part></tp:taxon-name></italic></td><td rowspan="1" colspan="1">CE19052</td><td rowspan="1" colspan="1"><bold>ZMBN99905</bold></td><td rowspan="1" colspan="1">mature</td><td rowspan="1" colspan="1"><bold>NOR. Buskerud</bold>, Hol, Örtedalsåna River, wet moss</td><td rowspan="1" colspan="1"><named-content xmlns:xlink="http://www.w3.org/1999/xlink" content-type="dwc:verbatimLatitude" xlink:type="simple">60.4866</named-content></td><td rowspan="1" colspan="1"><named-content xmlns:xlink="http://www.w3.org/1999/xlink" content-type="dwc:verbatimLongitude" xlink:type="simple">7.8562</named-content></td><td rowspan="1" colspan="1">C. Erséus</td><td rowspan="1" colspan="1">Aug 10 2013</td><td rowspan="1" colspan="1"><bold><ext-link xmlns:xlink="http://www.w3.org/1999/xlink" ext-link-type="gen" xlink:href="KP878464" xlink:type="simple">KP878464</ext-link></bold></td></tr><tr><td rowspan="1" colspan="1"><italic><tp:taxon-name><tp:taxon-name-part taxon-name-part-type="genus">Chamaedrilus</tp:taxon-name-part> <tp:taxon-name-part taxon-name-part-type="species">varisetosus</tp:taxon-name-part></tp:taxon-name></italic></td><td rowspan="1" colspan="1">CE19113</td><td rowspan="1" colspan="1">SMNH142029</td><td rowspan="1" colspan="1">immature</td><td rowspan="1" colspan="1"><bold>NOR. Buskerud</bold>, Hol, Geilo, forest soil</td><td rowspan="1" colspan="1"><named-content xmlns:xlink="http://www.w3.org/1999/xlink" content-type="dwc:verbatimLatitude" xlink:type="simple">60.5329</named-content></td><td rowspan="1" colspan="1"><named-content xmlns:xlink="http://www.w3.org/1999/xlink" content-type="dwc:verbatimLongitude" xlink:type="simple">8.2113</named-content></td><td rowspan="1" colspan="1">C. Erséus</td><td rowspan="1" colspan="1">Aug 11 2013</td><td rowspan="1" colspan="1"><bold><ext-link xmlns:xlink="http://www.w3.org/1999/xlink" ext-link-type="gen" xlink:href="KP878465" xlink:type="simple">KP878465</ext-link></bold></td></tr><tr><td rowspan="1" colspan="1"><italic><tp:taxon-name><tp:taxon-name-part taxon-name-part-type="genus">Chamaedrilus</tp:taxon-name-part> <tp:taxon-name-part taxon-name-part-type="species">varisetosus</tp:taxon-name-part></tp:taxon-name></italic></td><td rowspan="1" colspan="1">CE19117</td><td rowspan="1" colspan="1">SMNH142030</td><td rowspan="1" colspan="1">immature</td><td rowspan="1" colspan="1"><bold>NOR. Buskerud</bold>, Hol, Geilo, forest soil</td><td rowspan="1" colspan="1"><named-content xmlns:xlink="http://www.w3.org/1999/xlink" content-type="dwc:verbatimLatitude" xlink:type="simple">60.5329</named-content></td><td rowspan="1" colspan="1"><named-content xmlns:xlink="http://www.w3.org/1999/xlink" content-type="dwc:verbatimLongitude" xlink:type="simple">8.2113</named-content></td><td rowspan="1" colspan="1">C. Erséus</td><td rowspan="1" colspan="1">Aug 11 2013</td><td rowspan="1" colspan="1"><bold><ext-link xmlns:xlink="http://www.w3.org/1999/xlink" ext-link-type="gen" xlink:href="KP878466" xlink:type="simple">KP878466</ext-link></bold></td></tr><tr><td rowspan="1" colspan="1"><italic><tp:taxon-name><tp:taxon-name-part taxon-name-part-type="genus">Chamaedrilus</tp:taxon-name-part> <tp:taxon-name-part taxon-name-part-type="species">varisetosus</tp:taxon-name-part></tp:taxon-name></italic></td><td rowspan="1" colspan="1">CE19677</td><td rowspan="1" colspan="1">SMNH142031</td><td rowspan="1" colspan="1">immature</td><td rowspan="1" colspan="1"><bold>NOR. Sör-Tröndelag</bold>, Tydal, Langsvola, litter</td><td rowspan="1" colspan="1"><named-content xmlns:xlink="http://www.w3.org/1999/xlink" content-type="dwc:verbatimLatitude" xlink:type="simple">62.8388</named-content></td><td rowspan="1" colspan="1"><named-content xmlns:xlink="http://www.w3.org/1999/xlink" content-type="dwc:verbatimLongitude" xlink:type="simple">11.805</named-content></td><td rowspan="1" colspan="1">C. Erséus</td><td rowspan="1" colspan="1">Aug 14 2013</td><td rowspan="1" colspan="1"><bold><ext-link xmlns:xlink="http://www.w3.org/1999/xlink" ext-link-type="gen" xlink:href="KP878467" xlink:type="simple">KP878467</ext-link></bold></td></tr><tr><td rowspan="1" colspan="1"><italic><tp:taxon-name><tp:taxon-name-part taxon-name-part-type="genus">Chamaedrilus</tp:taxon-name-part> <tp:taxon-name-part taxon-name-part-type="species">varisetosus</tp:taxon-name-part></tp:taxon-name></italic></td><td rowspan="1" colspan="1">CE19716</td><td rowspan="1" colspan="1">SMNH142032</td><td rowspan="1" colspan="1">immature</td><td rowspan="1" colspan="1"><bold>NOR. Sör-Tröndelag</bold>, Röros, Hitterdalen, stream bank</td><td rowspan="1" colspan="1"><named-content xmlns:xlink="http://www.w3.org/1999/xlink" content-type="dwc:verbatimLatitude" xlink:type="simple">62.6060</named-content></td><td rowspan="1" colspan="1"><named-content xmlns:xlink="http://www.w3.org/1999/xlink" content-type="dwc:verbatimLongitude" xlink:type="simple">11.6599</named-content></td><td rowspan="1" colspan="1">C. Erséus</td><td rowspan="1" colspan="1">Aug 15 2013</td><td rowspan="1" colspan="1"><bold><ext-link xmlns:xlink="http://www.w3.org/1999/xlink" ext-link-type="gen" xlink:href="KP878461" xlink:type="simple">KP878461</ext-link></bold></td></tr><tr><td rowspan="1" colspan="1"><italic><tp:taxon-name><tp:taxon-name-part taxon-name-part-type="genus">Chamaedrilus</tp:taxon-name-part> <tp:taxon-name-part taxon-name-part-type="species">varisetosus</tp:taxon-name-part></tp:taxon-name></italic></td><td rowspan="1" colspan="1">CE19749</td><td rowspan="1" colspan="1">SMNH142033</td><td rowspan="1" colspan="1">immature</td><td rowspan="1" colspan="1"><bold>NOR. Sör-Tröndelag</bold>, Röros, Doktortjönna Lake shore</td><td rowspan="1" colspan="1"><named-content xmlns:xlink="http://www.w3.org/1999/xlink" content-type="dwc:verbatimLatitude" xlink:type="simple">62.5763</named-content></td><td rowspan="1" colspan="1"><named-content xmlns:xlink="http://www.w3.org/1999/xlink" content-type="dwc:verbatimLongitude" xlink:type="simple">11.3745</named-content></td><td rowspan="1" colspan="1">C. Erséus</td><td rowspan="1" colspan="1">Aug 15 2013</td><td rowspan="1" colspan="1"><bold><ext-link xmlns:xlink="http://www.w3.org/1999/xlink" ext-link-type="gen" xlink:href="KP878468" xlink:type="simple">KP878468</ext-link></bold></td></tr><tr><td rowspan="1" colspan="1"><italic><tp:taxon-name><tp:taxon-name-part taxon-name-part-type="genus">Chamaedrilus</tp:taxon-name-part> <tp:taxon-name-part taxon-name-part-type="species">varisetosus</tp:taxon-name-part></tp:taxon-name></italic></td><td rowspan="1" colspan="1">CE19818</td><td rowspan="1" colspan="1"><bold>ZMBN99906</bold></td><td rowspan="1" colspan="1">submature</td><td rowspan="1" colspan="1"><bold>NOR. Hedmark</bold>, Engerdal, Nymoen, wet moss</td><td rowspan="1" colspan="1"><named-content xmlns:xlink="http://www.w3.org/1999/xlink" content-type="dwc:verbatimLatitude" xlink:type="simple">61.6569</named-content></td><td rowspan="1" colspan="1"><named-content xmlns:xlink="http://www.w3.org/1999/xlink" content-type="dwc:verbatimLongitude" xlink:type="simple">11.8164</named-content></td><td rowspan="1" colspan="1">C. Erséus</td><td rowspan="1" colspan="1">Aug 15 2013</td><td rowspan="1" colspan="1"><bold><ext-link xmlns:xlink="http://www.w3.org/1999/xlink" ext-link-type="gen" xlink:href="KP878469" xlink:type="simple">KP878469</ext-link></bold></td></tr><tr><td rowspan="1" colspan="1"><italic><tp:taxon-name><tp:taxon-name-part taxon-name-part-type="genus">Chamaedrilus</tp:taxon-name-part> <tp:taxon-name-part taxon-name-part-type="species">varisetosus</tp:taxon-name-part></tp:taxon-name></italic></td><td rowspan="1" colspan="1">CE19819</td><td rowspan="1" colspan="1"><bold>SMNH Type-8732</bold></td><td rowspan="1" colspan="1">submature</td><td rowspan="1" colspan="1"><bold>NOR. Hedmark</bold>, Engerdal, Nymoen, wet moss</td><td rowspan="1" colspan="1"><named-content xmlns:xlink="http://www.w3.org/1999/xlink" content-type="dwc:verbatimLatitude" xlink:type="simple">61.6569</named-content></td><td rowspan="1" colspan="1"><named-content xmlns:xlink="http://www.w3.org/1999/xlink" content-type="dwc:verbatimLongitude" xlink:type="simple">11.8164</named-content></td><td rowspan="1" colspan="1">C. Erséus</td><td rowspan="1" colspan="1">Aug 15 2013</td><td rowspan="1" colspan="1"><bold><ext-link xmlns:xlink="http://www.w3.org/1999/xlink" ext-link-type="gen" xlink:href="KP878470" xlink:type="simple">KP878470</ext-link></bold></td></tr><tr><td rowspan="1" colspan="1"><italic><tp:taxon-name><tp:taxon-name-part taxon-name-part-type="genus">Chamaedrilus</tp:taxon-name-part> <tp:taxon-name-part taxon-name-part-type="species">varisetosus</tp:taxon-name-part></tp:taxon-name></italic></td><td rowspan="1" colspan="1">CE19823</td><td rowspan="1" colspan="1">SMNH142034</td><td rowspan="1" colspan="1">immature</td><td rowspan="1" colspan="1"><bold>NOR. Hedmark</bold>, Engerdal, Nymoen, wet moss</td><td rowspan="1" colspan="1"><named-content xmlns:xlink="http://www.w3.org/1999/xlink" content-type="dwc:verbatimLatitude" xlink:type="simple">61.6569</named-content></td><td rowspan="1" colspan="1"><named-content xmlns:xlink="http://www.w3.org/1999/xlink" content-type="dwc:verbatimLongitude" xlink:type="simple">11.8164</named-content></td><td rowspan="1" colspan="1">C. Erséus</td><td rowspan="1" colspan="1">Aug 15 2013</td><td rowspan="1" colspan="1"><bold><ext-link xmlns:xlink="http://www.w3.org/1999/xlink" ext-link-type="gen" xlink:href="KP878471" xlink:type="simple">KP878471</ext-link></bold></td></tr><tr><td rowspan="1" colspan="1"><italic><tp:taxon-name><tp:taxon-name-part taxon-name-part-type="genus">Chamaedrilus</tp:taxon-name-part> <tp:taxon-name-part taxon-name-part-type="species">varisetosus</tp:taxon-name-part></tp:taxon-name></italic></td><td rowspan="1" colspan="1">CE19831</td><td rowspan="1" colspan="1">SMNH142035</td><td rowspan="1" colspan="1">immature</td><td rowspan="1" colspan="1"><bold>NOR. Hedmark</bold>, Engerdal, Nymoen, wet moss</td><td rowspan="1" colspan="1"><named-content xmlns:xlink="http://www.w3.org/1999/xlink" content-type="dwc:verbatimLatitude" xlink:type="simple">61.6569</named-content></td><td rowspan="1" colspan="1"><named-content xmlns:xlink="http://www.w3.org/1999/xlink" content-type="dwc:verbatimLongitude" xlink:type="simple">11.8164</named-content></td><td rowspan="1" colspan="1">C. Erséus</td><td rowspan="1" colspan="1">Aug 15 2013</td><td rowspan="1" colspan="1"><bold><ext-link xmlns:xlink="http://www.w3.org/1999/xlink" ext-link-type="gen" xlink:href="KP878472" xlink:type="simple">KP878472</ext-link></bold></td></tr><tr><td rowspan="1" colspan="1"><italic><tp:taxon-name><tp:taxon-name-part taxon-name-part-type="genus">Chamaedrilus</tp:taxon-name-part> <tp:taxon-name-part taxon-name-part-type="species">varisetosus</tp:taxon-name-part></tp:taxon-name></italic></td><td rowspan="1" colspan="1">CE19832</td><td rowspan="1" colspan="1">SMNH142036</td><td rowspan="1" colspan="1">immature</td><td rowspan="1" colspan="1"><bold>NOR. Hedmark</bold>, Engerdal, Nymoen, wet moss</td><td rowspan="1" colspan="1"><named-content xmlns:xlink="http://www.w3.org/1999/xlink" content-type="dwc:verbatimLatitude" xlink:type="simple">61.6569</named-content></td><td rowspan="1" colspan="1"><named-content xmlns:xlink="http://www.w3.org/1999/xlink" content-type="dwc:verbatimLongitude" xlink:type="simple">11.8164</named-content></td><td rowspan="1" colspan="1">C. Erséus</td><td rowspan="1" colspan="1">Aug 15 2013</td><td rowspan="1" colspan="1"><bold><ext-link xmlns:xlink="http://www.w3.org/1999/xlink" ext-link-type="gen" xlink:href="KP878459" xlink:type="simple">KP878459</ext-link></bold></td></tr><tr><td rowspan="1" colspan="1"><italic><tp:taxon-name><tp:taxon-name-part taxon-name-part-type="genus">Chamaedrilus</tp:taxon-name-part> <tp:taxon-name-part taxon-name-part-type="species">varisetosus</tp:taxon-name-part></tp:taxon-name></italic></td><td rowspan="1" colspan="1">CE20021</td><td rowspan="1" colspan="1">SMNH142037</td><td rowspan="1" colspan="1">immature</td><td rowspan="1" colspan="1"><bold>NOR, Östfold</bold>, Hvaler, Asmalöy, dry soil</td><td rowspan="1" colspan="1"><named-content xmlns:xlink="http://www.w3.org/1999/xlink" content-type="dwc:verbatimLatitude" xlink:type="simple">59.0630</named-content></td><td rowspan="1" colspan="1"><named-content xmlns:xlink="http://www.w3.org/1999/xlink" content-type="dwc:verbatimLongitude" xlink:type="simple">10.9396</named-content></td><td rowspan="1" colspan="1">C. Erséus</td><td rowspan="1" colspan="1">Sep 22 2013</td><td rowspan="1" colspan="1"><bold><ext-link xmlns:xlink="http://www.w3.org/1999/xlink" ext-link-type="gen" xlink:href="KP878473" xlink:type="simple">KP878473</ext-link></bold></td></tr><tr><td rowspan="1" colspan="1"><italic><tp:taxon-name><tp:taxon-name-part taxon-name-part-type="genus">Chamaedrilus</tp:taxon-name-part> <tp:taxon-name-part taxon-name-part-type="species">varisetosus</tp:taxon-name-part></tp:taxon-name></italic></td><td rowspan="1" colspan="1">CE20046</td><td rowspan="1" colspan="1">SMNH142038</td><td rowspan="1" colspan="1">immature</td><td rowspan="1" colspan="1"><bold>NOR. Östfold</bold>, Fredikstad, Trosvik, litter on clay</td><td rowspan="1" colspan="1"><named-content xmlns:xlink="http://www.w3.org/1999/xlink" content-type="dwc:verbatimLatitude" xlink:type="simple">59.2364</named-content></td><td rowspan="1" colspan="1"><named-content xmlns:xlink="http://www.w3.org/1999/xlink" content-type="dwc:verbatimLongitude" xlink:type="simple">10.9012</named-content></td><td rowspan="1" colspan="1">C. Erséus</td><td rowspan="1" colspan="1">Sep 23 2013</td><td rowspan="1" colspan="1"><bold><ext-link xmlns:xlink="http://www.w3.org/1999/xlink" ext-link-type="gen" xlink:href="KP878479" xlink:type="simple">KP878479</ext-link></bold></td></tr><tr><td rowspan="1" colspan="1"><italic><tp:taxon-name><tp:taxon-name-part taxon-name-part-type="genus">Chamaedrilus</tp:taxon-name-part> <tp:taxon-name-part taxon-name-part-type="species">varisetosus</tp:taxon-name-part></tp:taxon-name></italic></td><td rowspan="1" colspan="1">SM171</td><td rowspan="1" colspan="1">SMNH142039</td><td rowspan="1" colspan="1">immature</td><td rowspan="1" colspan="1"><bold>CZ. NW Moravia</bold>, Okres Šumperk, Králický Sněžník, moss in stream</td><td rowspan="1" colspan="1"><named-content xmlns:xlink="http://www.w3.org/1999/xlink" content-type="dwc:verbatimLatitude" xlink:type="simple">50.1499</named-content></td><td rowspan="1" colspan="1"><named-content xmlns:xlink="http://www.w3.org/1999/xlink" content-type="dwc:verbatimLongitude" xlink:type="simple">16.8624</named-content></td><td rowspan="1" colspan="1">K. Elliott &amp; S. Martinsson</td><td rowspan="1" colspan="1">Jun 15 2013</td><td rowspan="1" colspan="1"><bold><ext-link xmlns:xlink="http://www.w3.org/1999/xlink" ext-link-type="gen" xlink:href="KP878457" xlink:type="simple">KP878457</ext-link></bold></td></tr><tr><td rowspan="1" colspan="1"><italic><tp:taxon-name><tp:taxon-name-part taxon-name-part-type="genus">Chamaedrilus</tp:taxon-name-part> <tp:taxon-name-part taxon-name-part-type="species">varisetosus</tp:taxon-name-part></tp:taxon-name></italic></td><td rowspan="1" colspan="1">SM172</td><td rowspan="1" colspan="1">SMNH142040</td><td rowspan="1" colspan="1">immature</td><td rowspan="1" colspan="1"><bold>CZ. NW Moravia</bold>, Okres Šumperk, Králický Sněžník, moss in stream</td><td rowspan="1" colspan="1"><named-content xmlns:xlink="http://www.w3.org/1999/xlink" content-type="dwc:verbatimLatitude" xlink:type="simple">50.1499</named-content></td><td rowspan="1" colspan="1"><named-content xmlns:xlink="http://www.w3.org/1999/xlink" content-type="dwc:verbatimLongitude" xlink:type="simple">16.8624</named-content></td><td rowspan="1" colspan="1">K. Elliott &amp; S. Martinsson</td><td rowspan="1" colspan="1">Jun 15 2013</td><td rowspan="1" colspan="1"><bold><ext-link xmlns:xlink="http://www.w3.org/1999/xlink" ext-link-type="gen" xlink:href="KP878458" xlink:type="simple">KP878458</ext-link></bold></td></tr></tbody></table></table-wrap></tp:treatment-sec><ref-list><ref id="B9"><mixed-citation xmlns:xlink="http://www.w3.org/1999/xlink" xlink:type="simple"><person-group><name name-style="western"><surname>Friend</surname><given-names>H</given-names></name></person-group> (<year>1919</year>) <article-title>A new British enchytraeid worm.</article-title><source>Nature</source><volume>104</volume>: <fpage>174</fpage>. doi: <ext-link ext-link-type="doi" xlink:href="10.1038/104174a0" xlink:type="simple">10.1038/104174a0</ext-link></mixed-citation></ref><ref id="B16"><mixed-citation xmlns:xlink="http://www.w3.org/1999/xlink" xlink:type="simple"><person-group><name name-style="western"><surname>Nielsen</surname><given-names>CO</given-names></name><name name-style="western"><surname>Christensen</surname><given-names>B</given-names></name></person-group> (<year>1959</year>) <article-title>The <tp:taxon-name><tp:taxon-name-part taxon-name-part-type="family">Enchytraeidae</tp:taxon-name-part></tp:taxon-name>. Critical revision and taxonomy of European species.</article-title><source>Natura Jutlandica</source><volume>8-9</volume>: <fpage>1</fpage>–<lpage>160</lpage>.</mixed-citation></ref><ref id="B23"><mixed-citation xmlns:xlink="http://www.w3.org/1999/xlink" xlink:type="simple"><person-group><name name-style="western"><surname>Schmelz</surname><given-names>RM</given-names></name><name name-style="western"><surname>Collado</surname><given-names>R</given-names></name></person-group> (<year>2010</year>) <article-title>A guide to European terrestrial and freshwater species of <tp:taxon-name><tp:taxon-name-part taxon-name-part-type="family">Enchytraeidae</tp:taxon-name-part></tp:taxon-name> (<tp:taxon-name><tp:taxon-name-part taxon-name-part-type="subclass">Oligochaeta</tp:taxon-name-part></tp:taxon-name>).</article-title><source>Soil Organisms</source><volume>82</volume>: <fpage>1</fpage>–<lpage>176</lpage></mixed-citation></ref><ref id="B11"><mixed-citation xmlns:xlink="http://www.w3.org/1999/xlink" xlink:type="simple"><person-group><name name-style="western"><surname>Martinsson</surname><given-names>S</given-names></name><name name-style="western"><surname>Erséus</surname><given-names>C</given-names></name></person-group> (<year>2014</year>) <article-title>Cryptic diversity in the well-studied terrestrial worm <italic><tp:taxon-name><tp:taxon-name-part taxon-name-part-type="genus">Cognettia</tp:taxon-name-part> <tp:taxon-name-part taxon-name-part-type="species">sphagnetorum</tp:taxon-name-part></tp:taxon-name></italic> (<tp:taxon-name><tp:taxon-name-part taxon-name-part-type="class">Clitellata</tp:taxon-name-part></tp:taxon-name>: <tp:taxon-name><tp:taxon-name-part taxon-name-part-type="family">Enchytraeidae</tp:taxon-name-part></tp:taxon-name>).</article-title><source>Pedobiologia</source><volume>57</volume>: <fpage>27</fpage>–<lpage>35</lpage>. doi: <ext-link ext-link-type="doi" xlink:href="10.1016/j.pedobi.2013.09.006" xlink:type="simple">10.1016/j.pedobi.2013.09.006</ext-link></mixed-citation></ref><ref id="B22"><mixed-citation xmlns:xlink="http://www.w3.org/1999/xlink" xlink:type="simple"><person-group><name name-style="western"><surname>Schlaghamerský</surname><given-names>J</given-names></name><name name-style="western"><surname>Eisenhauer</surname><given-names>N</given-names></name><name name-style="western"><surname>Frelich</surname><given-names>LE</given-names></name></person-group> (<year>2014</year>) <article-title>Earthworm invasion alters enchytraeid community composition and individual biomass in northern hardwood forests of North America.</article-title><source>Applied Soil Ecology</source><volume>83</volume>: <fpage>159</fpage>–<lpage>169</lpage>. doi: <ext-link ext-link-type="doi" xlink:href="10.1016/j.apsoil.2013.09.005" xlink:type="simple">10.1016/j.apsoil.2013.09.005</ext-link></mixed-citation></ref><ref id="B3"><mixed-citation xmlns:xlink="http://www.w3.org/1999/xlink" xlink:type="simple"><person-group><name name-style="western"><surname>Christensen</surname><given-names>B</given-names></name></person-group> (<year>1959</year>) <article-title>Asexual reproduction in the <tp:taxon-name><tp:taxon-name-part taxon-name-part-type="family">Enchytraeidae</tp:taxon-name-part></tp:taxon-name> (Olig).</article-title><source>Nature</source><volume>184</volume>: <fpage>1159</fpage>–<lpage>1160</lpage>. doi: <ext-link ext-link-type="doi" xlink:href="10.1038/1841159a0" xlink:type="simple">10.1038/1841159a0</ext-link></mixed-citation></ref></ref-list></tp:taxon-treatment>
